# Supplementary material for: The Packaging Regions of G1-Like PB2 Gene Contribute to Improving the Survival Advantage of Genotype S H9N2 Virus in China
Source: Front Microbiol. 2021 Apr 21;12:655057. doi: 10.3389/fmicb.2021.655057 (PMC8096984; doi:10.3389/fmicb.2021.655057)
Supplement: Supplementary file 3 [file Table_1.XLSX]

## Sheet: Sheet1
Dataset S1. H9N2 chicken viruses with different PB2 genes in China from 1996 through 2019
Isolate name	Isolate ID	branches of PB2 genes
A/duck/Shantou/163/2004	EPI_ISL_7403	G1-like
A/duck/Shantou/7488/2004	EPI_ISL_7405	G1-like
A/chicken/Shanghai/Y1/2008	EPI_ISL_32424	G1-like
A/chicken/Shandong/1231/2008	EPI_ISL_84321	G1-like
A/chicken/Jiangxi/12/2007	EPI_ISL_84325	G1-like
A/chicken/Shanghai/Q0702/2007	EPI_ISL_89194	G1-like
A/chicken/Shanghai/Q0704/2007	EPI_ISL_89198	G1-like
A/chicken/Shanghai/Q0801-1/2008	EPI_ISL_89225	G1-like
A/chicken/Shanghai/Q0801-2/2008	EPI_ISL_89226	G1-like
A/chicken/Shanghai/Q0808-2/2008	EPI_ISL_89262	G1-like
A/chicken/Shanghai/Q0812-1/2008	EPI_ISL_89273	G1-like
A/chicken/Shanghai/Q0812-2/2008	EPI_ISL_89274	G1-like
A/chicken/Shuanggou/1/2011	EPI_ISL_127661	G1-like
A/chicken/Yongcheng/1/2011	EPI_ISL_127662	G1-like
A/chicken/Tongshan/1/2011	EPI_ISL_127663	G1-like
A/chicken/Xigou/1/2011	EPI_ISL_127664	G1-like
A/chicken/Jiawang/2/2011	EPI_ISL_127665	G1-like
A/chicken/Dawang/1/2011	EPI_ISL_127666	G1-like
A/chicken/Qianzhou/12/2010	EPI_ISL_127667	G1-like
A/chicken/Anhui/10/2009	EPI_ISL_127668	G1-like
A/chicken/Hubei/10/2009	EPI_ISL_127669	G1-like
A/chicken/Wuxi/7/2010	EPI_ISL_127670	G1-like
A/chicken/Yangzhou/11/2010	EPI_ISL_127671	G1-like
A/chicken/Taixing/10/2010	EPI_ISL_127673	G1-like
A/chicken/Xiangshui/1/2011	EPI_ISL_127674	G1-like
A/pigeon/Xuzhou/1/2011	EPI_ISL_127675	G1-like
A/Mallard/Zhejiang/136/2013	EPI_ISL_145354	G1-like
A/Chicken/Suzhou/097-2/2013	EPI_ISL_159067	G1-like
A/chicken/Tianjin/61/2012	EPI_ISL_173696	G1-like
A/chicken/Beijing/F1/2012	EPI_ISL_173703	G1-like
A/chicken/Beijing/L2/2012	EPI_ISL_173742	G1-like
A/chicken/Beijing/324/2013	EPI_ISL_173704	G1-like
A/chicken/Beijing/325/2013	EPI_ISL_173741	G1-like
A/chicken/Shandong/lc0523/2013	EPI_ISL_173708	G1-like
A/chicken/Dongguan/3225/2013	EPI_ISL_175668	G1-like
A/chicken/Dongguan/3073/2013	EPI_ISL_175971	G1-like
A/chicken/Dongguan/3355/2013	EPI_ISL_175974	G1-like
A/chicken/Shenzhen/1664/2013	EPI_ISL_176029	G1-like
A/duck/Hunan/02.26_YYGK250-P/2014(H9N2)	EPI_ISL_198790	G1-like
A/chicken/Anhui/03.01_FY001-O/2015(H9N2)	EPI_ISL_198844	G1-like
A/duck/Hunan/04.14__YYXS0888-2-P/2015(H9N2)	EPI_ISL_198877	G1-like
A/chicken/Jiangxi/04.01_NCJD0106-O/2015(H9N2)	EPI_ISL_198914	G1-like
A/chicken/Jiangxi/04.01_NCJD0129-O/2015(H9N2)	EPI_ISL_198918	G1-like
A/duck/Jiangxi/05.07__NCJD0030A-O/2015(H9N2)	EPI_ISL_198936	G1-like
A/chicken/Yunnan/03.15_DQWGH005-Z-O/2015(H9N2)	EPI_ISL_199088	G1-like
A/chicken/Guangdong/04.23_DGQTXC193-O/2015(H9N2)	EPI_ISL_199227	G1-like
A/chicken/Guangdong/04.22_DGCP102-O/2015(H9N2)	EPI_ISL_199228	G1-like
A/chicken/Guangdong/04.22_DGCP101-O/2015(H9N2)	EPI_ISL_199274	G1-like
A/chicken/Guangdong/04.22_DGCP100-O/2015(H9N2)	EPI_ISL_199282	G1-like
A/duck/Guangdong/03.26_DGCP101-O/2015(H9N2)	EPI_ISL_199346	G1-like
A/chicken/Guangdong/04.15_SZBAXQ025/2015(H9N2)	EPI_ISL_199447	G1-like
A/chicken/Guangdong/04.15_SZBAXQ005/2015(H9N2)	EPI_ISL_199448	G1-like
A/duck/Guangdong/04.22_DGCP089-O/2015(Mixed)	EPI_ISL_200478	G1-like
A/chicken/Guangdong/04.16_SZLGWL17/2015(Mixed)	EPI_ISL_200616	G1-like
A/chicken/Fujian/05.07_FZHCAK-O/2015(Mixed)	EPI_ISL_201363	G1-like
A/chicken/Anhui/230/2012	EPI_ISL_206753	G1-like
A/chicken/Anhui/63/2012	EPI_ISL_206754	G1-like
A/chicken/Anhui/w107/2011	EPI_ISL_206755	G1-like
A/chicken/Guangdong/34/2011	EPI_ISL_206712	G1-like
A/chicken/Henan/322/2012	EPI_ISL_206713	G1-like
A/chicken/Henan/52/2011	EPI_ISL_206758	G1-like
A/chicken/Jiangsu/331/2012	EPI_ISL_206714	G1-like
A/chicken/Jiangsu/JS110/2013	EPI_ISL_206715	G1-like
A/chicken/Jiangsu/JS86/2013	EPI_ISL_206761	G1-like
A/chicken/Shandong/160/2012	EPI_ISL_206762	G1-like
A/chicken/Xinjiang/34/2012	EPI_ISL_206764	G1-like
A/chicken/Yunnan/361/2012	EPI_ISL_206716	G1-like
A/pigeon/Guizhou/150/2012	EPI_ISL_206721	G1-like
A/pigeon/Guizhou/29/2012	EPI_ISL_206727	G1-like
A/pigeon/Henan/H145/2013	EPI_ISL_206722	G1-like
A/pigeon/Hubei/228/2012	EPI_ISL_206724	G1-like
A/pigeon/Hubei/230/2012	EPI_ISL_206725	G1-like
A/pigeon/Jiangsu/K113/2013	EPI_ISL_206746	G1-like
A/pigeon/Jiangsu/K77/2013	EPI_ISL_206747	G1-like
A/pigeon/Shanxi/87/2012	EPI_ISL_206737	G1-like
A/pigeon/Yunnan/1045/2013	EPI_ISL_206738	G1-like
A/quail/Hainan/250/2012	EPI_ISL_206739	G1-like
A/quail/Jiangsu/S15/2012	EPI_ISL_206742	G1-like
A/quail/Jiangsu/S18/2012	EPI_ISL_206744	G1-like
A/pigeon/Guangdong/Y118/2013	EPI_ISL_206768	G1-like
A/pigeon/Guizhou/111/2012	EPI_ISL_206769	G1-like
A/pigeon/Guizhou/114/2012	EPI_ISL_206770	G1-like
A/pigeon/Guizhou/147/2012	EPI_ISL_206771	G1-like
A/pigeon/Guizhou/112/2012	EPI_ISL_206772	G1-like
A/pigeon/Jiangsu/F145/2013	EPI_ISL_206775	G1-like
A/pigeon/Jiangsu/K23/2013	EPI_ISL_206776	G1-like
A/pigeon/Jiangsu/K57/2013	EPI_ISL_206777	G1-like
A/pigeon/Yunnan/1191/2013	EPI_ISL_206778	G1-like
A/goose/Jiangsu/SQ119/2012	EPI_ISL_256106	G1-like
A/chicken/Shanghai/PT02/2015	EPI_ISL_272724	G1-like
A/chicken/Zhejiang/HZ03/2014	EPI_ISL_272725	G1-like
A/chicken/Zhejiang/HZ05/2014	EPI_ISL_272726	G1-like
A/chicken/Zhejiang/HZ26/2014	EPI_ISL_272728	G1-like
A/chicken/Zhejiang/TL27/2014	EPI_ISL_272729	G1-like
A/duck/Anhui/AQ14/2014	EPI_ISL_272727	G1-like
A/chicken/ShanDong/227AC/2017	EPI_ISL_281316	G1-like
A/chicken/ShanDong/321ZL/2017	EPI_ISL_281317	G1-like
A/chicken/ShanDong/306SZ/2017	EPI_ISL_281318	G1-like
A/chicken/ShanDong/217YY/2017	EPI_ISL_281319	G1-like
A/chicken/ShanDong/413ZDM/2017	EPI_ISL_281320	G1-like
A/chicken/Anhui/HF/2010	EPI_ISL_124878	G1-like
A/brambling/Beijing/16/2012	EPI_ISL_135869	G1-like
A/Anser_fabalis/China/HuBS428/2014	EPI_ISL_170530	G1-like
A/chicken/Anhui/1/2008	EPI_ISL_170532	G1-like
A/chicken/Beijing/B7/2010	EPI_ISL_173640	G1-like
A/chicken/Dongguan/1674/2014	EPI_ISL_176412	G1-like
A/chicken/Dongguan/2309/2013	EPI_ISL_175929	G1-like
A/chicken/Dongguan/2701/2013	EPI_ISL_175964	G1-like
A/chicken/Dongguan/2754/2013	EPI_ISL_175965	G1-like
A/chicken/Dongguan/2827/2013	EPI_ISL_175966	G1-like
A/chicken/Dongguan/2900/2013	EPI_ISL_175968	G1-like
A/chicken/Dongguan/2977/2013	EPI_ISL_175970	G1-like
A/chicken/Dongguan/3056/2013	EPI_ISL_175969	G1-like
A/chicken/Dongguan/3186/2013	EPI_ISL_175973	G1-like
A/Anthropoides_virgo/Baicheng/219/2013	EPI_ISL_194249	G1-like
A/chicken/Jiangxi/04.01_NCDZT0103-O/2015(H9N2)	EPI_ISL_198751	G1-like
A/chicken/Hubei/03.06_WHWTZ132-O/2015	EPI_ISL_198759	G1-like
A/chicken/Hunan/12.28_YYGK0054-P/2013(H9N2)	EPI_ISL_198763	G1-like
A/chicken/Jilin/04.04_SY001-O/2015(H9N2)	EPI_ISL_198778	G1-like
A/duck/Hunan/01.16__YYGK225-P/2014(H9N2)	EPI_ISL_198787	G1-like
A/chicken/Jilin/04.05_CCCJ005/2015(H9N2)	EPI_ISL_198843	G1-like
A/chicken/Jilin/04.25_DH003/2015(H9N2)	EPI_ISL_198847	G1-like
A/pigeon/Jilin/05.10_CCHL044-O/2015(H9N2)	EPI_ISL_198850	G1-like
A/chicken/Jilin/04.04_CCHSL002-O/2015(H9N2)	EPI_ISL_198855	G1-like
A/duck/Hunan/04.14_YYGK0434-2-P/2015(H9N2)	EPI_ISL_198858	G1-like
A/duck/Hunan/4.14__YYGK0453-2-O/2015(H9N2)	EPI_ISL_198859	G1-like
A/chicken/Jilin/04.05_CCCJ006/2015(H9N2)	EPI_ISL_198864	G1-like
A/chicken/Yunnan/03.15_DQXYL0029-O/2015(H9N2)	EPI_ISL_198879	G1-like
A/duck/Hunan/12.17_YYGK0079-Z-2/2014(H9N2)	EPI_ISL_198910	G1-like
A/chicken/Jiangxi/04.01__NCJD0116-O/2015(H9N2)	EPI_ISL_198915	G1-like
A/chicken/Jiangxi/04.01_NCDZT0055-O/2015(H9N2)	EPI_ISL_198983	G1-like
A/chicken/Hubei/03.06_WHWTZ0048-P/2015(H9N2)	EPI_ISL_199020	G1-like
A/chicken/Hubei/03.06__WHWTZ0068-P/2015(H9N2)	EPI_ISL_199023	G1-like
A/chicken/Hunan/04.22_LDDX046-O/2015(H9N2)	EPI_ISL_199039	G1-like
A/chicken/Hunan/04.22_LDDX069-O/2015(H9N2)	EPI_ISL_199040	G1-like
A/duck/Hunan/03.09_YYFQH0036-Z-P/2015(H9N2)	EPI_ISL_199048	G1-like
A/duck/Hunan/02.07_YYFQHY6Y-O/2015(H9N2)	EPI_ISL_199078	G1-like
A/duck/Yunnan/03.16_DQXYL007-Z-O/2015(H9N2)	EPI_ISL_199092	G1-like
A/chicken/Hunan/04.14_YYGK501-O/2015(H9N2)	EPI_ISL_199125	G1-like
A/chicken/Hunan/04.14_YYGK506-O/2015(H9N2)	EPI_ISL_199126	G1-like
A/chicken/Hunan/04.14_YYGK507-O/2015(H9N2)	EPI_ISL_199127	G1-like
A/chicken/Hunan/04.14_YYGK521-P/2015(H9N2)	EPI_ISL_199131	G1-like
A/chicken/Hunan/YYFQH689-O/2015(H9N2)	EPI_ISL_199134	G1-like
A/chicken/Hunan/04.14_YYXS832-O/2015(H9N2)	EPI_ISL_199135	G1-like
A/duck/Guangdong/03.26_DGCP115-O/2015(H9N2)	EPI_ISL_199177	G1-like
A/chicken/Guangdong/04.23_DGQTXC194-P/2015(H9N2)	EPI_ISL_199226	G1-like
A/chicken/Jiangsu/12.30_WZNHQ031-P/2014(H9N2)	EPI_ISL_199238	G1-like
A/chicken/Guangdong/04.23_DGQTXC195-P/2015(H9N2)	EPI_ISL_199253	G1-like
A/chicken/Jiangsu/02.06_NJLC067-O/2015(H9N2)	EPI_ISL_199386	G1-like
A/chicken/Jiangsu/02.06_NJLC042-O/2015(H9N2)	EPI_ISL_199388	G1-like
A/pigeon/Guangdong/04.15_SZBAXQ054/2015(H9N2)	EPI_ISL_199457	G1-like
A/duck/Hunan/02.26_YYGK272-P/2014(Mixed)	EPI_ISL_200377	G1-like
A/chicken/Jilin/04.25_MHK006-O/2015(Mixed)	EPI_ISL_200381	G1-like
A/duck/Hunan/12.17_YYGK0002/2014(Mixed)	EPI_ISL_200383	G1-like
A/duck/Hunan/04.14_YYGK0480-O/2015(Mixed)	EPI_ISL_200390	G1-like
A/chicken/Hunan/04.14_YYXS0827-O/2015(Mixed)	EPI_ISL_200392	G1-like
A/chicken/Jiangxi/04.01__NCJD0122-O/2015(Mixed)	EPI_ISL_200404	G1-like
A/chicken/Jiangxi/04.01__NCNP0061-1-O/2015(Mixed)	EPI_ISL_200414	G1-like
A/chicken/Hubei/03.06_WHWTZ0088-P/2015(Mixed)	EPI_ISL_200425	G1-like
A/chicken/Hubei/03.06__WHWTZ0086-P/2015(Mixed)	EPI_ISL_200429	G1-like
A/chicken/Yunnan/03.16_DQXYL047-O/2015(Mixed)	EPI_ISL_200436	G1-like
A/duck/Hunan/04.14_YYGK446-O/2015(Mixed)	EPI_ISL_200448	G1-like
A/duck/Hunan/04.14_YYGK447-O/2015(Mixed)	EPI_ISL_200449	G1-like
A/chicken/Hunan/04.14_YYGK533-O/2015(Mixed)	EPI_ISL_200453	G1-like
A/chicken/Sichuan/04.08_CDLQ073-O/2015(Mixed)	EPI_ISL_200461	G1-like
A/chicken/Jiangsu/12.30_WZNHQ057-P/2014(Mixed)	EPI_ISL_200471	G1-like
A/goose/Guangdong/04.23_DGQTXC218-O/2015(Mixed)	EPI_ISL_200520	G1-like
A/duck/Henan/5.18_ZZCS19-7/2015(Mixed)	EPI_ISL_200545	G1-like
A/chicken/Guangxi/04.10_NM074-P/2015(Mixed)	EPI_ISL_200549	G1-like
A/chicken/Guangxi/04.10_NM049/2015(Mixed)	EPI_ISL_200601	G1-like
A/chicken/Guangxi/04.10_NM080-O/2015(Mixed)	EPI_ISL_200603	G1-like
A/chicken/Guangxi/04.10_NM087-O/2015(Mixed)	EPI_ISL_200604	G1-like
A/quail/Guangdong/04.15_SZBAXQ001/2015(Mixed)	EPI_ISL_200609	G1-like
A/chicken/Hunan/XKY_46/2015/04.22	EPI_ISL_200629	G1-like
A/chicken/Hunan/YueYang0501/2015/04.14	EPI_ISL_200631	G1-like
A/chicken/Hunan/YueYang0506/2015/04.14	EPI_ISL_200632	G1-like
A/chicken/Daye/DY0602/2017	EPI_ISL_281313	G1-like
A/chicken/Anhui/AH326/2016	EPI_ISL_283456	G1-like
A/chicken/Anhui/AH329/2016	EPI_ISL_284664	G1-like
A/chicken/Anhui/WB/2014	EPI_ISL_294491	G1-like
A/chicken/China/a43/2017	EPI_ISL_301894	G1-like
A/chicken/China/a44/2017	EPI_ISL_301895	G1-like
A/chicken/China/a45/2017	EPI_ISL_301896	G1-like
A/chicken/China/a46/2017	EPI_ISL_301897	G1-like
A/chicken/China/a47/2017	EPI_ISL_301898	G1-like
A/chicken/China/a48/2017	EPI_ISL_301899	G1-like
A/chicken/Anhui/AH450/2017	EPI_ISL_327810	G1-like
A/chicken/Anhui/LH66/2017	EPI_ISL_327811	G1-like
A/chicken/Anhui/LH99/2017	EPI_ISL_327802	G1-like
A/chicken/Anhui/AH475/2017	EPI_ISL_327812	G1-like
A/chicken/Anhui/AH480/2017	EPI_ISL_327813	G1-like
A/chicken/China/1635.1/2018	EPI_ISL_368369	G1-like
A/chicken/China/1642.1/2018	EPI_ISL_368377	G1-like
A/chicken/China/1646.1/2018	EPI_ISL_368385	G1-like
A/chicken/China/ShangDong/2018	EPI_ISL_368393	G1-like
A/chicken/China/16587.1/2018	EPI_ISL_368394	G1-like
A/chicken/China/63/2019	EPI_ISL_381686	G1-like
A/chicken/China/71/2019	EPI_ISL_381687	G1-like
A/Accipiter_gentilis_schvedowi/Tianjin/22/2017	EPI_ISL_397116	G1-like
A/Athene_noctua/Tianjin/Y14/2017	EPI_ISL_397117	G1-like
A/chicken/Guangdong/ZHJ/2011	EPI_ISL_98865	G1-like
A/chicken/Guangdong/ZCY/2011	EPI_ISL_98866	G1-like
A/chicken/Fujian/G9/2009	EPI_ISL_89652	G1-like
A/chicken/Gansu/419/2012	EPI_ISL_151740	G1-like
A/chicken/Fujian/01/2009	EPI_ISL_173920	G1-like
A/chicken/Dongguan/3315/2013	EPI_ISL_175972	G1-like
A/chicken/Dongguan/3409/2013	EPI_ISL_175975	G1-like
A/chicken/Dongguan/3550/2013	EPI_ISL_175976	G1-like
A/chicken/Dongguan/3562/2013	EPI_ISL_175977	G1-like
A/chicken/Dongguan/3839/2013	EPI_ISL_175979	G1-like
A/chicken/Dongguan/3964/2013	EPI_ISL_175980	G1-like
A/chicken/Dongguan/4068/2013	EPI_ISL_175981	G1-like
A/chicken/Dongguan/4189/2013	EPI_ISL_175983	G1-like
A/chicken/Dongguan/4231/2013	EPI_ISL_175984	G1-like
A/chicken/Dongguan/3250/2013	EPI_ISL_175986	G1-like
A/chicken/Guangxi/04.10_NM042-O/2015(Mixed)	EPI_ISL_200600	G1-like
A/chicken/Guangxi/04.10_NM050-O/2015(Mixed)	EPI_ISL_200602	G1-like
A/chicken/Guangdong/04.15_SZBAXQ008/2015(Mixed)	EPI_ISL_200605	G1-like
A/chicken/Guangdong/04.16_SZLGDBL001/2015(Mixed)	EPI_ISL_200610	G1-like
A/chicken/Guangdong/04.16_SZLGDBL002/2015(Mixed)	EPI_ISL_200612	G1-like
A/chicken/Guangdong/04.16_SZLGWL016/2015(Mixed)	EPI_ISL_200615	G1-like
A/chicken/Guangdong/04.16_SZLGWL007/2015(Mixed)	EPI_ISL_200617	G1-like
A/duck/Guangdong/04.16_SZLGWL016/2015(Mixed)	EPI_ISL_200620	G1-like
A/chicken/Guangdong/SIC31/2014	EPI_ISL_234428	G1-like
A/chicken/Guangdong/SIC14/2013	EPI_ISL_234429	G1-like
A/chicken/Fujian/SIC4/2013	EPI_ISL_234446	G1-like
A/chicken/Fujian/SIC16/2014	EPI_ISL_234445	G1-like
A/chicken/Guangdong/SIC10/2013	EPI_ISL_234444	G1-like
A/chicken/Fujian/SIC13/2013	EPI_ISL_234442	G1-like
A/chicken/Guangxi/SIC15/2013	EPI_ISL_234440	G1-like
A/chicken/Fujian/SIC5/2013	EPI_ISL_234439	G1-like
A/chicken/Guangdong/SIC2/2012	EPI_ISL_234438	G1-like
A/chicken/Fujian/SIC9/2013	EPI_ISL_234437	G1-like
A/chicken/Guangdong/SIC1/2012	EPI_ISL_234435	G1-like
A/chicken/Guangxi/SIC19/2014	EPI_ISL_234434	G1-like
A/chicken/Guangdong/SIC17/2014	EPI_ISL_234432	G1-like
A/chicken/Guangdong/SIC18/2014	EPI_ISL_234431	G1-like
A/chicken/Guangdong/SIC27/2014	EPI_ISL_234458	G1-like
A/chicken/Guangdong/SIC28/2014	EPI_ISL_234459	G1-like
A/chicken/Guangdong/SIC29/2014	EPI_ISL_234462	G1-like
A/chicken/Guangdong/SIC41/2015	EPI_ISL_234463	G1-like
A/chicken/Guangdong/SIC37/2015	EPI_ISL_234461	G1-like
A/chicken/Guangdong/SIC38/2015	EPI_ISL_234457	G1-like
A/chicken/Guangdong/SIC23/2014	EPI_ISL_234460	G1-like
A/chicken/Ganzhou/GZ126/2016	EPI_ISL_252840	G1-like
A/chicken/Guangdong/GD1601/2016	EPI_ISL_284667	G1-like
A/chicken/Fujian/SD037/2017	EPI_ISL_284688	G1-like
A/chicken/Fujian/SD056/2017	EPI_ISL_284687	G1-like
A/chicken/Fujian/SD070/2017	EPI_ISL_284689	G1-like
A/chicken/Fujian/S1XA35/2017	EPI_ISL_284690	G1-like
A/chicken/Guangdong/835/2016	EPI_ISL_305614	G1-like
A/chicken/Hangzhou/48-2/2013(H9N2)	EPI_ISL_142591	G1-like
A/chicken/Hangzhou/50-2/2013(H9N2)	EPI_ISL_142592	G1-like
A/chicken/Hangzhou/410/2013	EPI_ISL_169428	G1-like
A/chicken/Hebei/B5/2010	EPI_ISL_173938	G1-like
A/chicken/Guizhou/112/2011	EPI_ISL_206717	G1-like
A/chicken/Guizhou/299/2012	EPI_ISL_206757	G1-like
A/chicken/Hainan/I22/2011	EPI_ISL_206718	G1-like
A/chicken/Guangxi/SIC6/2013	EPI_ISL_234448	G1-like
A/chicken/Guangxi/SIC22/2014	EPI_ISL_234441	G1-like
A/chicken/Guangxi/SIC20/2014	EPI_ISL_234433	G1-like
A/chicken/Hong_Kong/JV231W/2012	EPI_ISL_146189	G1-like
A/chicken/Hong_Kong/YU158/2011	EPI_ISL_146219	G1-like
A/chicken/Hong_Kong/JV75/2011	EPI_ISL_146220	G1-like
A/chicken/Hong_Kong/NT148W/2011	EPI_ISL_146221	G1-like
A/chicken/Hong_Kong/NT149W/2011	EPI_ISL_146222	G1-like
A/chicken/Hong_Kong/YU250W/2011	EPI_ISL_146223	G1-like
A/chicken/Hong_Kong/NT180W/2011	EPI_ISL_146224	G1-like
A/chicken/Hong_Kong/TSTB32W/2011	EPI_ISL_146225	G1-like
A/chicken/Hong_Kong/YO151W/2011	EPI_ISL_146226	G1-like
A/chicken/Hong_Kong/NT305W/2011	EPI_ISL_146227	G1-like
A/chicken/Hong_Kong/CSW445W/2011	EPI_ISL_146228	G1-like
A/chicken/Hong_Kong/YO173W/2011	EPI_ISL_146230	G1-like
A/chicken/Hong_Kong/CSW530/2011	EPI_ISL_146231	G1-like
A/chicken/Hong_Kong/CSW533/2011	EPI_ISL_146232	G1-like
A/chicken/Hong_Kong/TC8/2012	EPI_ISL_146233	G1-like
A/chicken/Hong_Kong/FY6W/2012	EPI_ISL_146234	G1-like
A/chicken/Hong_Kong/YO6/2012	EPI_ISL_146235	G1-like
A/chicken/Hong_Kong/WF3/2012	EPI_ISL_146236	G1-like
A/chicken/Hong_Kong/WF1W/2012	EPI_ISL_146237	G1-like
A/chicken/Hong_Kong/YO12W/2012	EPI_ISL_146238	G1-like
A/chicken/Hong_Kong/JV17/2012	EPI_ISL_146239	G1-like
A/chicken/Hong_Kong/YU148/2012	EPI_ISL_146240	G1-like
A/chicken/Hong_Kong/YU150W/2012	EPI_ISL_146241	G1-like
A/chicken/Hong_Kong/HH117/2012	EPI_ISL_146242	G1-like
A/chicken/Hong_Kong/FY105W/2012	EPI_ISL_146245	G1-like
A/chicken/Hong_Kong/YO117W/2012	EPI_ISL_146246	G1-like
A/chicken/Hong_Kong/NT266/2012	EPI_ISL_146247	G1-like
A/chicken/Hong_Kong/FL96/2010	EPI_ISL_146253	G1-like
A/chicken/Hong_Kong/FY64W/2010	EPI_ISL_146254	G1-like
A/chicken/Hong_Kong/HH8/2010	EPI_ISL_146255	G1-like
A/chicken/Hong_Kong/YU214/2010	EPI_ISL_146259	G1-like
A/chicken/Hong_Kong/YU218/2010	EPI_ISL_146260	G1-like
A/chicken/Hong_Kong/YU219/2010	EPI_ISL_146261	G1-like
A/chicken/Hong_Kong/CRA45/2010	EPI_ISL_146264	G1-like
A/chicken/Hong_Kong/CRA45W/2010	EPI_ISL_146265	G1-like
A/chicken/Hong_Kong/TC18/2011	EPI_ISL_146267	G1-like
A/chicken/Hong_Kong/YO28/2011	EPI_ISL_146268	G1-like
A/chicken/Henan/01/2009	EPI_ISL_173903	G1-like
A/chicken/Henan/90/2012	EPI_ISL_206759	G1-like
A/chicken/Henan/815/2016	EPI_ISL_307920	G1-like
A/chicken/Jiangsu/Q3/2010	EPI_ISL_89650	G1-like
A/chicken/Jiangsu/WJHDL/2012	EPI_ISL_145361	G1-like
A/chicken/Jiangsu/CZZWQ/2012	EPI_ISL_145362	G1-like
A/chicken/Jiangsu/XZ38/2012	EPI_ISL_145363	G1-like
A/chicken/Jiangsu/WJHRG/2012	EPI_ISL_145365	G1-like
A/chicken/Jiangsu/XZMG/2012	EPI_ISL_145368	G1-like
A/chicken/Jiangsu/XZPZ/2011	EPI_ISL_145369	G1-like
A/chicken/Jiangsu/ZJDT/2011	EPI_ISL_145370	G1-like
A/chicken/Jiangsu/CZLJG/2012	EPI_ISL_145372	G1-like
A/chicken/Jiangsu/XZZSL/2012	EPI_ISL_145373	G1-like
A/chicken/Jiangsu/XZWHL/2012	EPI_ISL_145374	G1-like
A/chicken/Jiangsu/DT0112/2012	EPI_ISL_145376	G1-like
A/chicken/Jiangsu/YZ0611/2011	EPI_ISL_145377	G1-like
A/chicken/Jiangsu/DTNSZ/2011	EPI_ISL_145378	G1-like
A/chicken/Jiangsu/CZYWP/2012	EPI_ISL_145379	G1-like
A/chicken/Jiangsu/YZ0511/2011	EPI_ISL_145380	G1-like
A/chicken/Jiangsu/XZLZG/2012	EPI_ISL_145381	G1-like
A/chicken/Jiangsu/MYJMF/2012	EPI_ISL_145382	G1-like
A/chicken/Jiangsu/CZJJF/2012	EPI_ISL_145383	G1-like
A/chicken/Jiangsu/WJYBF/2012	EPI_ISL_145384	G1-like
A/chicken/Jiangsu/ZJDT1/2013	EPI_ISL_145385	G1-like
A/chicken/Jiangsu/XZ6/2012	EPI_ISL_145386	G1-like
A/chicken/Jiangsu/CZJT2/2013	EPI_ISL_145387	G1-like
A/chicken/Jiangsu/ZJ4/2013	EPI_ISL_145388	G1-like
A/chicken/Jiangsu/NTTZ/2013	EPI_ISL_145390	G1-like
A/chicken/Jiangsu/HA2/2013	EPI_ISL_145391	G1-like
A/chicken/Jiangsu/CZ1/2012	EPI_ISL_145393	G1-like
A/chicken/Jiangsu/CZWJ5/2013	EPI_ISL_145394	G1-like
A/chicken/Jiangsu/YCDT/2013	EPI_ISL_145395	G1-like
A/chicken/Jiangsu/TZXH/2013	EPI_ISL_145396	G1-like
A/chicken/Jiangsu/YZ4/2012	EPI_ISL_145397	G1-like
A/chicken/Jiangsu/NTHA1/2012	EPI_ISL_145398	G1-like
A/chicken/Jiangsu/GY64/2012	EPI_ISL_145401	G1-like
A/chicken/Jiangsu/07/2009	EPI_ISL_173644	G1-like
A/chicken/Jiangsu/02/2008	EPI_ISL_173647	G1-like
A/chicken/Jiangsu/01/2007	EPI_ISL_173649	G1-like
A/chicken/Jiangsu/TM38/2013	EPI_ISL_173631	G1-like
A/chicken/Jiangsu/TM55/2013	EPI_ISL_173924	G1-like
A/chicken/Jiangsu/YZLH3/2013	EPI_ISL_173925	G1-like
A/chicken/Jiangsu/DD6/2013	EPI_ISL_173632	G1-like
A/chicken/Jiangsu/XZ0616/2012	EPI_ISL_173633	G1-like
A/chicken/Jiangsu/YZ0657/2012	EPI_ISL_173634	G1-like
A/chicken/Jiangsu/XZ57/2012	EPI_ISL_173932	G1-like
A/chicken/Jiangsu/WJ58/2012	EPI_ISL_173933	G1-like
A/chicken/Jiangsu/SQ79/2011	EPI_ISL_173934	G1-like
A/chicken/Jiangsu/B20/2011	EPI_ISL_173935	G1-like
A/chicken/Jiangsu/YZ4/2011	EPI_ISL_173639	G1-like
A/chicken/Jiangsu/JT34/2011	EPI_ISL_173936	G1-like
A/chicken/Jiangxi/10278/2013	EPI_ISL_176443	G1-like
A/chicken/Huzhou/3892/2013	EPI_ISL_179840	G1-like
A/chicken/Huzhou/3801/2013	EPI_ISL_176158	G1-like
A/chicken/Huzhou/3861/2013	EPI_ISL_176159	G1-like
A/chicken/Jiangxi/11708/2013	EPI_ISL_173534	G1-like
A/chicken/Jiangxi/1202/2014	EPI_ISL_173535	G1-like
A/chicken/Jiangxi/10269/2013	EPI_ISL_181527	G1-like
A/chicken/Jiangxi/12562/2013	EPI_ISL_181528	G1-like
A/chicken/Hunan/12.17__YYFQH0015-O/2014(H9N2)	EPI_ISL_198834	G1-like
A/chicken/Hunan/12.17__YYFQH0059-O/2014(H9N2)	EPI_ISL_198905	G1-like
A/chicken/Jiangxi/04.01_NCDTZ0261-P/2015(H9N2)	EPI_ISL_198931	G1-like
A/chicken/Hunan/14.12_YYFQH0019-O/2014(H9N2)	EPI_ISL_198963	G1-like
A/chicken/Jiangxi/05.06_NCDZT0077B-P/2015(H9N2)	EPI_ISL_198995	G1-like
A/chicken/Hubei/03.06__WHWTZ0117-O/2015(H9N2)	EPI_ISL_199014	G1-like
A/chicken/Hubei/03.06__WHWTZ0088-P/2015(H9N2)	EPI_ISL_199025	G1-like
A/chicken/Hunan/04.14_YYGK522-O/2015(H9N2)	EPI_ISL_199128	G1-like
A/chicken/Hunan/04.14_YYFQH661-O/2015(H9N2)	EPI_ISL_199132	G1-like
A/chicken/Jiangsu/03.06_WXBT054-O/2015(H9N2)	EPI_ISL_199184	G1-like
A/chicken/Jiangsu/02.06_NJLC068-O/2015(H9N2)	EPI_ISL_199387	G1-like
A/chicken/Hunan/12.17__YYGK0025-P/2014(Mixed)	EPI_ISL_200386	G1-like
A/chicken/Jiangxi/04.01_NCJD0118-O/2015(Mixed)	EPI_ISL_200402	G1-like
A/chicken/Jiangxi/04.01_NCDZT0268-P/2015(Mixed)	EPI_ISL_200408	G1-like
A/chicken/Hubei/79/2011	EPI_ISL_206760	G1-like
A/chicken/Hubei/SIC3/2012	EPI_ISL_234426	G1-like
A/chicken/Hubei/SIC7/2013	EPI_ISL_234425	G1-like
A/chicken/Jiangsu/SIC12/2013	EPI_ISL_234447	G1-like
A/chicken/Jiangsu/SIC11/2013	EPI_ISL_234465	G1-like
A/chicken/Jiangsu/SIC42/2015	EPI_ISL_234467	G1-like
A/chicken/Jiangsu/CZ73/2014	EPI_ISL_266426	G1-like
A/chicken/Huaian/HA9/2016	EPI_ISL_284663	G1-like
A/chicken/Jiangsu/JT12/2011	EPI_ISL_294455	G1-like
A/chicken/Jiangsu/YZ640/2012	EPI_ISL_294471	G1-like
A/chicken/Jiangsu/TM58/2013	EPI_ISL_294487	G1-like
A/chicken/Jiangsu/JT95/2013	EPI_ISL_294488	G1-like
A/chicken/Jiangsu/TM71/2014	EPI_ISL_294490	G1-like
A/chicken/Jiangsu/TM306/2017	EPI_ISL_327803	G1-like
A/chicken/Jiangsu/LY2/2017	EPI_ISL_327804	G1-like
A/chicken/Jiangsu/TM314/2017	EPI_ISL_327806	G1-like
A/chicken/Jiangsu/TM315/2017	EPI_ISL_327807	G1-like
A/chicken/Jiangsu/JT138/2016	EPI_ISL_372494	G1-like
A/chicken/Jiangsu/JT141/2016	EPI_ISL_372495	G1-like
A/chicken/Jiangsu/JT154/2016	EPI_ISL_372496	G1-like
A/chicken/Jiangsu/TM210/2016	EPI_ISL_372498	G1-like
A/chicken/Jiangsu/WJ179/2015	EPI_ISL_372500	G1-like
A/chicken/Jiangxi/09/2011	EPI_ISL_387115	G1-like
A/chicken/Jiangxi/12/2011	EPI_ISL_387116	G1-like
A/chicken/Jiangxi/13/2011	EPI_ISL_387117	G1-like
A/chicken/Jiangxi/14/2011	EPI_ISL_387118	G1-like
A/chicken/Jiangxi/13Y/2011	EPI_ISL_387129	G1-like
A/Chicken/Jilin/13204/2014	EPI_ISL_161677	G1-like
A/Chicken/Jilin/13200/2014	EPI_ISL_161678	G1-like
A/chicken/Jilin/SD001/2014	EPI_ISL_168013	G1-like
A/chicken/Jiangxi/33552/2013	EPI_ISL_176444	G1-like
A/chicken/Jiangxi/36277/2013	EPI_ISL_176447	G1-like
A/chicken/Jiaxing/4321/2013	EPI_ISL_175989	G1-like
A/chicken/Jiaxing/4380/2013	EPI_ISL_175990	G1-like
A/chicken/Jiaxing/4742/2013	EPI_ISL_176027	G1-like
A/chicken/Jiaxing/4376/2013	EPI_ISL_179839	G1-like
A/chicken/Jiaxing/4640/2013	EPI_ISL_179841	G1-like
A/chicken/Jiaxing/4713/2013	EPI_ISL_179842	G1-like
A/chicken/Jiaxing/4725/2013	EPI_ISL_179844	G1-like
A/chicken/Juxian/3387/2013	EPI_ISL_176142	G1-like
A/chicken/Juxian/3412/2013	EPI_ISL_176143	G1-like
A/chicken/Jinan/3925/2013	EPI_ISL_176144	G1-like
A/chicken/Jinan/3952/2013	EPI_ISL_176145	G1-like
A/chicken/Jinan/4225/2013	EPI_ISL_176146	G1-like
A/chicken/Jinan/4261/2013	EPI_ISL_176147	G1-like
A/chicken/Ningbo/2727/2013	EPI_ISL_176153	G1-like
A/chicken/Ningbo/2929/2013	EPI_ISL_176154	G1-like
A/chicken/Jiangxi/8209/2013	EPI_ISL_182072	G1-like
A/chicken/Jiangxi/18913/2013	EPI_ISL_182073	G1-like
A/chicken/Jiangxi/18922/2013	EPI_ISL_182074	G1-like
A/chicken/Jiangxi/18946/2013	EPI_ISL_182075	G1-like
A/chicken/Jiangxi/18952/2013	EPI_ISL_182076	G1-like
A/chicken/Jiangxi/18957/2013	EPI_ISL_182077	G1-like
A/chicken/Jiangxi/18980/2013	EPI_ISL_182078	G1-like
A/chicken/Jiangxi/19436/2013	EPI_ISL_182079	G1-like
A/chicken/Jiangxi/19448/2013	EPI_ISL_182080	G1-like
A/chicken/Jiangxi/19934/2013	EPI_ISL_182081	G1-like
A/chicken/Jiangxi/19981/2013	EPI_ISL_182082	G1-like
A/chicken/Jiangxi/20443/2013	EPI_ISL_182083	G1-like
A/chicken/Jiangxi/20446/2013	EPI_ISL_182084	G1-like
A/chicken/Jiangxi/20457/2013	EPI_ISL_182085	G1-like
A/chicken/Jiangxi/20478/2013	EPI_ISL_182026	G1-like
A/chicken/Jiangxi/20482/2013	EPI_ISL_182030	G1-like
A/chicken/Jiangxi/20489/2013	EPI_ISL_182027	G1-like
A/chicken/Jiangxi/20506/2013	EPI_ISL_182028	G1-like
A/chicken/Jiangxi/20935/2013	EPI_ISL_182029	G1-like
A/chicken/Jiangxi/20976/2013	EPI_ISL_182031	G1-like
A/chicken/Jiangxi/21481/2013	EPI_ISL_182032	G1-like
A/chicken/Jiangxi/21984/2013	EPI_ISL_182033	G1-like
A/chicken/Jiangxi/23773/2013	EPI_ISL_182014	G1-like
A/chicken/Jiangxi/23797/2013	EPI_ISL_182017	G1-like
A/chicken/Jiangxi/25970/2013	EPI_ISL_182015	G1-like
A/chicken/Jiangxi/28601/2013	EPI_ISL_182016	G1-like
A/chicken/Jiangxi/29075/2013	EPI_ISL_173526	G1-like
A/chicken/Jiangxi/29086/2013	EPI_ISL_173527	G1-like
A/chicken/Jiangxi/29099/2013	EPI_ISL_173528	G1-like
A/chicken/Jiangxi/29117/2013	EPI_ISL_173529	G1-like
A/chicken/Jiangxi/28563/2013	EPI_ISL_173543	G1-like
A/chicken/Jiangxi/30772/2013	EPI_ISL_173544	G1-like
A/chicken/Jiangxi/31872/2013	EPI_ISL_181444	G1-like
A/chicken/Jiangxi/33542/2013	EPI_ISL_181445	G1-like
A/chicken/Jiangxi/34682/2013	EPI_ISL_181447	G1-like
A/chicken/Jiangxi/17403/2013	EPI_ISL_181529	G1-like
A/chicken/Jiangxi/17913/2013	EPI_ISL_181530	G1-like
A/chicken/Jiangxi/18445/2013	EPI_ISL_181531	G1-like
A/chicken/Jiangxi/18901/2013	EPI_ISL_181537	G1-like
A/chicken/Jiangxi/19407/2013	EPI_ISL_181541	G1-like
A/chicken/Jiangxi/19898/2013	EPI_ISL_181545	G1-like
A/chicken/Jiangxi/20927/2013	EPI_ISL_181548	G1-like
A/chicken/Jiangxi/21468/2013	EPI_ISL_181568	G1-like
A/chicken/Jiangxi/21978/2013	EPI_ISL_181606	G1-like
A/chicken/Jiangxi/506/2013	EPI_ISL_181607	G1-like
A/chicken/Jiangxi/6719/2013	EPI_ISL_181608	G1-like
A/chicken/Jiangxi/8281/2013	EPI_ISL_181609	G1-like
A/chicken/Jiangxi/9696/2013	EPI_ISL_181610	G1-like
A/chicken/Qingdao/001/2014	EPI_ISL_198122	G1-like
A/chicken/Qingdao/002/2014	EPI_ISL_198123	G1-like
A/chicken/Qingdao/003/2014	EPI_ISL_198124	G1-like
A/chicken/Qingdao/004/2014	EPI_ISL_198125	G1-like
A/chicken/Qingdao/005/2014	EPI_ISL_198126	G1-like
A/chicken/Qingdao/006/2014	EPI_ISL_198127	G1-like
A/chicken/Qingdao/007/2014	EPI_ISL_198128	G1-like
A/chicken/Qingdao/008/2014	EPI_ISL_198129	G1-like
A/chicken/Qingdao/009/2014	EPI_ISL_198130	G1-like
A/chicken/Qingdao/010/2014	EPI_ISL_198131	G1-like
A/chicken/Qingdao/011/2014	EPI_ISL_198132	G1-like
A/chicken/Qingdao/012/2014	EPI_ISL_198133	G1-like
A/chicken/Qingdao/013/2014	EPI_ISL_198134	G1-like
A/chicken/Qingdao/014/2014	EPI_ISL_198135	G1-like
A/chicken/Qingdao/015/2014	EPI_ISL_198136	G1-like
A/chicken/Qingdao/017/2014	EPI_ISL_198138	G1-like
A/chicken/Jilin/05.03_YJ011-O/2015(H9N2)	EPI_ISL_198841	G1-like
A/chicken/Jilin/04.11_CCHSL009/2015(H9N2)	EPI_ISL_198865	G1-like
A/chicken/Jilin/04.25_CCHL017/2015(Mixed)	EPI_ISL_200382	G1-like
A/chicken/Ningxia/1/2011	EPI_ISL_206719	G1-like
A/chicken/Jingmen/JM0305/2017	EPI_ISL_281312	G1-like
A/chicken/Jilin/JL-C2/2013	EPI_ISL_376088	G1-like
A/chicken/Jiangxi/15/2011	EPI_ISL_387119	G1-like
A/chicken/Jiangxi/17/2011	EPI_ISL_387121	G1-like
A/chicken/Jiangxi/19/2011	EPI_ISL_387123	G1-like
A/chicken/Jiangxi/20/2011	EPI_ISL_387124	G1-like
A/chicken/Jiangxi/21/2011	EPI_ISL_387125	G1-like
A/chicken/Jiangxi/37/2011	EPI_ISL_387126	G1-like
A/chicken/Jiangxi/38/2011	EPI_ISL_387127	G1-like
A/chicken/Jiangxi/40/2011	EPI_ISL_387128	G1-like
A/chicken/Jiangxi/15Y/2011	EPI_ISL_387130	G1-like
A/chicken/Jiangxi/69Y/2011	EPI_ISL_387131	G1-like
A/chicken/Shanghai/C1/2012	EPI_ISL_134028	G1-like
A/chicken/Shanghai/C2/2012	EPI_ISL_134029	G1-like
A/chicken/Shanghai/C3/2012	EPI_ISL_134030	G1-like
A/chicken/Shandong/BD/2010	EPI_ISL_134198	G1-like
A/chicken/Shandong/SDWF17/2012	EPI_ISL_145364	G1-like
A/chicken/Shangdong/SDWF14/2012	EPI_ISL_145366	G1-like
A/chicken/Shangdong/SDWD/2011	EPI_ISL_145367	G1-like
A/chicken/Shangdong/SDWF29/2012	EPI_ISL_145375	G1-like
A/chicken/Shanghai/020/2013	EPI_ISL_145737	G1-like
A/chicken/Rizhao/15/2013	EPI_ISL_146170	G1-like
A/chicken/Rizhao/55/2013	EPI_ISL_146171	G1-like
A/chicken/Rizhao/85/2013	EPI_ISL_146172	G1-like
A/chicken/Rizhao/249/2013	EPI_ISL_146173	G1-like
A/chicken/Rizhao/437/2013	EPI_ISL_146174	G1-like
A/chicken/Rizhao/651/2013	EPI_ISL_146175	G1-like
A/chicken/Rizhao/723/2013	EPI_ISL_146176	G1-like
A/chicken/Rizhao/811/2013	EPI_ISL_146177	G1-like
A/chicken/Rizhao/853/2013	EPI_ISL_146178	G1-like
A/chicken/Rizhao/1313/2013	EPI_ISL_146179	G1-like
A/chicken/Rizhao/1339/2013	EPI_ISL_146180	G1-like
A/chicken/Rizhao/1363/2013	EPI_ISL_146181	G1-like
A/chicken/Rizhao/1436/2013	EPI_ISL_146182	G1-like
A/chicken/Shanghai/A/2010	EPI_ISL_161830	G1-like
A/chicken/Shanghai/B/2010	EPI_ISL_161831	G1-like
A/chicken/Shanghai/C/2011	EPI_ISL_161832	G1-like
A/chicken/Shanghai/D/2011	EPI_ISL_161833	G1-like
A/chicken/Shanghai/1107/2013	EPI_ISL_161834	G1-like
A/chicken/Shandong/0613/2012	EPI_ISL_173629	G1-like
A/chicken/Shandong/WF0513/2012	EPI_ISL_173630	G1-like
A/chicken/Shandong/ZL1/2013	EPI_ISL_173923	G1-like
A/chicken/Shandong/B2/2011	EPI_ISL_173643	G1-like
A/chicken/Shandong/B1/2010	EPI_ISL_173937	G1-like
A/chicken/Shanghai/014/2014	EPI_ISL_174447	G1-like
A/chicken/Shanghai/015/2014	EPI_ISL_174449	G1-like
A/chicken/Shenzhen/317/2013	EPI_ISL_175867	G1-like
A/chicken/Shenzhen/354/2013	EPI_ISL_175868	G1-like
A/chicken/Shenzhen/1519/2013	EPI_ISL_175869	G1-like
A/chicken/Shenzhen/1047/2013	EPI_ISL_175911	G1-like
A/chicken/Shenzhen/1098/2013	EPI_ISL_175912	G1-like
A/chicken/Shenzhen/1377/2013	EPI_ISL_175915	G1-like
A/chicken/Shenzhen/1426/2013	EPI_ISL_175916	G1-like
A/chicken/Shenzhen/1488/2013	EPI_ISL_175917	G1-like
A/chicken/Shenzhen/1544/2013	EPI_ISL_175918	G1-like
A/chicken/Shenzhen/1591/2013	EPI_ISL_175919	G1-like
A/chicken/Shenzhen/1638/2013	EPI_ISL_175920	G1-like
A/chicken/Shenzhen/1657/2013	EPI_ISL_175921	G1-like
A/chicken/Shenzhen/1737/2013	EPI_ISL_175922	G1-like
A/chicken/Shenzhen/1799/2013	EPI_ISL_175923	G1-like
A/chicken/Shenzhen/1882/2013	EPI_ISL_175924	G1-like
A/chicken/Shenzhen/1949/2013	EPI_ISL_175925	G1-like
A/chicken/Shenzhen/2014/2013	EPI_ISL_175926	G1-like
A/chicken/Shenzhen/2066/2013	EPI_ISL_175927	G1-like
A/chicken/Shenzhen/2172/2013	EPI_ISL_175928	G1-like
A/chicken/Shenzhen/2403/2013	EPI_ISL_175930	G1-like
A/chicken/Shenzhen/2477/2013	EPI_ISL_175931	G1-like
A/chicken/Shenzhen/2588/2013	EPI_ISL_175932	G1-like
A/chicken/Shenzhen/2636/2013	EPI_ISL_175963	G1-like
A/chicken/Shenzhen/1770/2013	EPI_ISL_175967	G1-like
A/chicken/Shaoxing/5498/2013	EPI_ISL_175992	G1-like
A/chicken/Rizhao/3052/2013	EPI_ISL_176026	G1-like
A/chicken/Shenzhen/2121/2013	EPI_ISL_176030	G1-like
A/chicken/Shaoxing/5088/2013	EPI_ISL_179845	G1-like
A/chicken/Shaoxing/5453/2013	EPI_ISL_179849	G1-like
A/chicken/Shaoxing/5493/2013	EPI_ISL_179850	G1-like
A/chicken/Shenzhen/2130/2013	EPI_ISL_179922	G1-like
A/chicken/Qingdao/2044/2013	EPI_ISL_176133	G1-like
A/chicken/Qingdao/2144/2013	EPI_ISL_176134	G1-like
A/chicken/Rizhao/2658/2013	EPI_ISL_176139	G1-like
A/chicken/Rizhao/2670/2013	EPI_ISL_176140	G1-like
A/chicken/Shaoxing/2154/2013	EPI_ISL_176148	G1-like
A/chicken/Shandong/1167/2015	EPI_ISL_195303	G1-like
A/chicken/Qingdao/018/2014	EPI_ISL_198139	G1-like
A/chicken/Qingdao/019/2014	EPI_ISL_198140	G1-like
A/chicken/Qingdao/020/2014	EPI_ISL_198141	G1-like
A/chicken/Shandong/WG18/2011	EPI_ISL_206763	G1-like
A/chicken/Shanghai/02/2015	EPI_ISL_215582	G1-like
A/chicken/Shanghai/06/2015	EPI_ISL_215583	G1-like
A/chicken/Shanghai/15/2015	EPI_ISL_215584	G1-like
A/chicken/Shandong/SIC21/2014	EPI_ISL_234443	G1-like
A/chicken/Shandong/SIC26/2014	EPI_ISL_234456	G1-like
A/chicken/Shandong/SIC24/2014	EPI_ISL_234450	G1-like
A/chicken/Shandong/SIC25/2014	EPI_ISL_234451	G1-like
A/chicken/Shandong/SIC34/2014	EPI_ISL_234453	G1-like
A/chicken/Shandong/SIC35/2014	EPI_ISL_234455	G1-like
A/chicken/Shandong/SIC39/2015	EPI_ISL_234454	G1-like
A/chicken/Shandong/903/2013	EPI_ISL_235764	G1-like
A/chicken/Shandong/C9QH/2011	EPI_ISL_294457	G1-like
A/chicken/Shandong/C9YT/2011	EPI_ISL_294460	G1-like
A/chicken/Shandong/WF75/2017	EPI_ISL_327805	G1-like
A/chicken/ShangDong/16587/2018	EPI_ISL_368402	G1-like
A/chicken/ShangDong/1646/2018	EPI_ISL_368403	G1-like
A/chicken/ShangDong/1647/2018	EPI_ISL_368404	G1-like
A/chicken/ShangDong/1635/2018	EPI_ISL_368405	G1-like
A/chicken/ShangDong/1642/2018	EPI_ISL_368406	G1-like
A/chicken/Shandong/WF39/2016	EPI_ISL_372501	G1-like
A/chicken/Shanghai/10/2018	EPI_ISL_379836	G1-like
A/chicken/Shanghai/02/2018	EPI_ISL_379838	G1-like
A/chicken/Shanghai/06/2018	EPI_ISL_379840	G1-like
A/chicken/Shanghai/07/2018	EPI_ISL_379841	G1-like
A/chicken/Shanghai/11/2018	EPI_ISL_379842	G1-like
A/chicken/Shanghai/11/2018	EPI_ISL_379842	G1-like
A/chicken/Zhejiang/329/2011	EPI_ISL_102572	G1-like
A/chicken/Zhejiang/607/2011	EPI_ISL_102573	G1-like
A/chicken/Zhejiang/611/2011	EPI_ISL_102574	G1-like
A/chicken/Wenzhou/598/2013	EPI_ISL_146163	G1-like
A/chicken/Wenzhou/253/2013	EPI_ISL_146164	G1-like
A/chicken/Wenzhou/606/2013	EPI_ISL_146165	G1-like
A/chicken/Wenzhou/614/2013	EPI_ISL_146166	G1-like
A/chicken/Wenzhou/642/2013	EPI_ISL_146167	G1-like
A/chicken/Zhejiang/C484/2013	EPI_ISL_162876	G1-like
A/chicken/Zhejiang/C487/2013	EPI_ISL_162877	G1-like
A/chicken/Shenzhen/515/2013	EPI_ISL_175871	G1-like
A/chicken/Shenzhen/678/2013	EPI_ISL_175872	G1-like
A/chicken/Shenzhen/844/2013	EPI_ISL_175874	G1-like
A/chicken/Shenzhen/881/2013	EPI_ISL_175875	G1-like
A/chicken/Shenzhen/3745/2013	EPI_ISL_175978	G1-like
A/chicken/Yantai/2468/2013	EPI_ISL_175987	G1-like
A/chicken/Yantai/2469/2013	EPI_ISL_175988	G1-like
A/chicken/Suzhou/4822/2013	EPI_ISL_175991	G1-like
A/chicken/Suzhou/4837/2013	EPI_ISL_175993	G1-like
A/chicken/Suzhou/4954/2013	EPI_ISL_176022	G1-like
A/chicken/Suzhou/4957/2013	EPI_ISL_176023	G1-like
A/chicken/Suzhou/4960/2013	EPI_ISL_176024	G1-like
A/chicken/Suzhou/4965/2013	EPI_ISL_176025	G1-like
A/chicken/Yantai/2243/2013	EPI_ISL_176135	G1-like
A/chicken/Yantai/2303/2013	EPI_ISL_176136	G1-like
A/chicken/Yantai/2484/2013	EPI_ISL_176137	G1-like
A/chicken/Wenzhou/3293/2013	EPI_ISL_176156	G1-like
A/chicken/Wenzhou/3330/2013	EPI_ISL_176157	G1-like
A/chicken/Yunnan/03.16__DQXYL0019-O/2015(H9N2)	EPI_ISL_199089	G1-like
A/chicken/Yunnan/03.16_DQXYL0031-O/2015(H9N2)	EPI_ISL_199098	G1-like
A/chicken/Yunnan/03.16_DQXYL058-O/2015(H9N2)	EPI_ISL_199107	G1-like
A/chicken/Yunnan/03.16_DQJT062-O/2015(H9N2)	EPI_ISL_199108	G1-like
A/chicken/Yunan/07.13_DQDBS051/2015(H9N2)	EPI_ISL_200830	G1-like
A/chicken/Yunnan/03.16_DQJT0070-O/2015(H9N2)	EPI_ISL_201383	G1-like
A/chicken/Zhejiang/C482/2013	EPI_ISL_203657	G1-like
A/chicken/Zhejiang/C485/2013	EPI_ISL_203658	G1-like
A/chicken/Zhejiang/C488/2013	EPI_ISL_203659	G1-like
A/chicken/Zhejiang/C1/2013	EPI_ISL_203670	G1-like
A/chicken/Zhejiang/C2/2013	EPI_ISL_203671	G1-like
A/chicken/Zhejiang/C3/2013	EPI_ISL_203672	G1-like
A/chicken/Zhejiang/C16/2013	EPI_ISL_203673	G1-like
A/chicken/Zhejiang/C19/2013	EPI_ISL_203674	G1-like
A/chicken/Zhejiang/C31/2013	EPI_ISL_203675	G1-like
A/chicken/Zhejiang/C38/2013	EPI_ISL_203676	G1-like
A/chicken/Zhejiang/C45/2013	EPI_ISL_203677	G1-like
A/chicken/Zhejiang/C46/2013	EPI_ISL_203678	G1-like
A/chicken/Zhejiang/C47/2013	EPI_ISL_203679	G1-like
A/chicken/Zhejiang/C2-5/2013	EPI_ISL_203685	G1-like
A/chicken/Zhejiang/3C2/2013	EPI_ISL_203687	G1-like
A/chicken/Zhejiang/3C7/2013	EPI_ISL_203688	G1-like
A/chicken/Zhejiang/3C19/2013	EPI_ISL_203689	G1-like
A/chicken/Zhejiang/3C22/2013	EPI_ISL_203690	G1-like
A/chicken/Zhejiang/3C31/2013	EPI_ISL_203691	G1-like
A/chicken/Zhejiang/4C91/2013	EPI_ISL_203692	G1-like
A/chicken/Zhejiang/4C105/2013	EPI_ISL_203693	G1-like
A/chicken/Zhejiang/3C9/2014	EPI_ISL_203711	G1-like
A/chicken/Zhejiang/3C14/2014	EPI_ISL_203712	G1-like
A/chicken/Zhejiang/3C28/2014	EPI_ISL_203713	G1-like
A/chicken/Zhejiang/3C34/2014	EPI_ISL_203714	G1-like
A/chicken/Zhejiang/3C37/2014	EPI_ISL_203715	G1-like
A/chicken/Zhejiang/77082/2014	EPI_ISL_203716	G1-like
A/chicken/Zhejiang/727063/2014	EPI_ISL_203717	G1-like
A/chicken/Zhejiang/727192/2014	EPI_ISL_203718	G1-like
A/chicken/Zhejiang/727198/2014	EPI_ISL_203719	G1-like
A/chicken/Zhejiang/925018/2014	EPI_ISL_203720	G1-like
A/chicken/Zhejiang/925060/2014	EPI_ISL_203721	G1-like
A/chicken/Zhejiang/925117/2014	EPI_ISL_203722	G1-like
A/chicken/Zhejiang/925122/2014	EPI_ISL_203723	G1-like
A/chicken/Zhejiang/925134/2014	EPI_ISL_203724	G1-like
A/chicken/Zhejiang/925159/2014	EPI_ISL_203725	G1-like
A/chicken/Wenzhou/YHQL04/2014	EPI_ISL_205129	G1-like
A/chicken/Wuhan/JXQL01/2015	EPI_ISL_205132	G1-like
A/chicken/Wuxi/SC4315/2015/H9N2	EPI_ISL_223200	G1-like
A/chicken/Wuxi/SC6395/2015/H9N2	EPI_ISL_223202	G1-like
A/chicken/Sichuan/SIC8/2013	EPI_ISL_234427	G1-like
A/chicken/Sichuan/SIC36/2014	EPI_ISL_234452	G1-like
A/chicken/Zhejiang/221/2016	EPI_ISL_253035	G1-like
A/chicken/Wuxi/6414/2015	EPI_ISL_277093	G1-like
A/chicken/Wuxi/6435/2015	EPI_ISL_277095	G1-like
A/chicken/Wuxi/6440/2015	EPI_ISL_277096	G1-like
A/chicken/Wuxi/6442/2015	EPI_ISL_277098	G1-like
A/chicken/Wuxi/6468/2015	EPI_ISL_277099	G1-like
A/chicken/Wuxi/6650/2015	EPI_ISL_277105	G1-like
A/chicken/Wuxi/6657/2015	EPI_ISL_277106	G1-like
A/chicken/Wuxi/6688/2015	EPI_ISL_277109	G1-like
A/chicken/Wuxi/6808/2015	EPI_ISL_277110	G1-like
A/chicken/Wuxi/7022/2015	EPI_ISL_277111	G1-like
A/chicken/Wuxi/7107/2015	EPI_ISL_277112	G1-like
A/chicken/Wuxi/7109/2015	EPI_ISL_277113	G1-like
A/chicken/Wuxi7723/2016	EPI_ISL_277119	G1-like
A/chicken/Wuxi/8501/2016	EPI_ISL_277120	G1-like
A/chicken/Wuxi/6085/2015	EPI_ISL_277124	G1-like
A/chicken/Wuxi/6088/2015	EPI_ISL_277125	G1-like
A/chicken/Wuxi/6224/2015	EPI_ISL_277126	G1-like
A/chicken/Xuzhou/XZ270/2016	EPI_ISL_284665	G1-like
A/chicken/Suqian/SQ1602/2016	EPI_ISL_284666	G1-like
A/chicken/Xiamen/09/2015	EPI_ISL_285374	G1-like
A/chicken/Xiamen/10/2015	EPI_ISL_285375	G1-like
A/chicken/Zhejiang/618/2012	EPI_ISL_294469	G1-like
A/chicken/Xuancheng/01/2018	EPI_ISL_379404	G1-like
A/chicken/Zhejiang/Q1D4/2010	EPI_ISL_89651	G1-like
A/duck/Shanghai/C60/2007	EPI_ISL_139167	G1-like
A/duck/Shanghai/C163/2009	EPI_ISL_139168	G1-like
A/duck/Shanghai/C164/2009	EPI_ISL_139169	G1-like
A/quail/Hangzhou/35/2013	EPI_ISL_141773	G1-like
A/duck/Hunan/S4111/2011	EPI_ISL_143943	G1-like
A/duck/Jiangsu/YC2/2013	EPI_ISL_145389	G1-like
A/quail/Jiangsu/WX3/2013	EPI_ISL_145392	G1-like
A/silkie_chicken/Wenzhou/812/2013	EPI_ISL_146187	G1-like
A/pigeon/Shanghai/JC1/2013	EPI_ISL_156315	G1-like
A/chicken/Zhejiang/C494/2013	EPI_ISL_162878	G1-like
A/chicken/Zhejiang/C497/2013	EPI_ISL_162879	G1-like
A/duck/Zhejiang/D485/2013	EPI_ISL_170461	G1-like
A/chicken/Zhejiang/JX42/2012	EPI_ISL_173638	G1-like
A/silkie_chicken/Dongguan/4184/2013	EPI_ISL_175982	G1-like
A/silkie_chicken/Huzhou/4218/2013	EPI_ISL_179838	G1-like
A/silkie_chicken/Shaoxing/5371/2013	EPI_ISL_179848	G1-like
A/silkie_chicken/Shaoxing/2471/2013	EPI_ISL_176150	G1-like
A/duck/Jiangxi/36505/2013	EPI_ISL_182071	G1-like
A/duck/Jiangxi/20147/2013	EPI_ISL_181452	G1-like
A/duck/Jiangxi/8314/2013	EPI_ISL_181524	G1-like
A/duck/Jiangxi/8358/2013	EPI_ISL_181526	G1-like
A/duck/Jiangxi/36489/2013	EPI_ISL_181687	G1-like
A/duck/Jiangxi/36501/2013	EPI_ISL_181688	G1-like
A/duck/Jiangxi/36485/2013	EPI_ISL_181685	G1-like
A/duck/Jiangxi/36487/2013	EPI_ISL_181686	G1-like
A/duck/Qingdao/016/2014	EPI_ISL_198137	G1-like
A/duck/Hubei/03.06__WHWTZ0140-P/2015(H9N2)	EPI_ISL_199016	G1-like
A/duck/Yunnan/03.16_DQXYL0039-Z-O/2015(H9N2)	EPI_ISL_199097	G1-like
A/duck/Hunan/04.14_YYGK443-P/2015(H9N2)	EPI_ISL_199118	G1-like
A/duck/Hunan/04.14_YYGK901-O/2015(H9N2)	EPI_ISL_199141	G1-like
A/duck/Hunan/12.17_YY016/2014(Mixed)	EPI_ISL_200379	G1-like
A/duck/Hubei/03.06_WHWTZ0108-P/2015(Mixed)	EPI_ISL_200422	G1-like
A/duck/Hunan/04.14__YYGK0417-P/2015(Mixed)	EPI_ISL_200446	G1-like
A/pigeon/Guangdong/04.15_SZBAXQ044/2015(Mixed)	EPI_ISL_200608	G1-like
A/chicken/Zhejiang/C489/2013	EPI_ISL_203660	G1-like
A/chicken/Zhejiang/C493/2013	EPI_ISL_203661	G1-like
A/chicken/Zhejiang/C496/2013	EPI_ISL_203662	G1-like
A/chicken/Zhejiang/C4910/2013	EPI_ISL_203663	G1-like
A/chicken/Zhejiang/C7195/2013	EPI_ISL_203664	G1-like
A/chicken/Zhejiang/C7199/2013	EPI_ISL_203665	G1-like
A/chicken/Zhejiang/C71914/2013	EPI_ISL_203666	G1-like
A/chicken/Zhejiang/C71916/2013	EPI_ISL_203667	G1-like
A/chicken/Zhejiang/C71921/2013	EPI_ISL_203668	G1-like
A/chicken/Zhejiang/C71926/2013	EPI_ISL_203669	G1-like
A/chicken/Zhejiang/C50/2013	EPI_ISL_203680	G1-like
A/chicken/Zhejiang/C52/2013	EPI_ISL_203681	G1-like
A/chicken/Zhejiang/C54/2013	EPI_ISL_203682	G1-like
A/chicken/Zhejiang/C55/2013	EPI_ISL_203683	G1-like
A/chicken/Zhejiang/C58/2013	EPI_ISL_203684	G1-like
A/chicken/Zhejiang/W41/2013	EPI_ISL_203686	G1-like
A/quail/Zhejiang/A1/2013	EPI_ISL_203694	G1-like
A/quail/Zhejiang/A2/2013	EPI_ISL_203695	G1-like
A/quail/Zhejiang/2A1-4/2013	EPI_ISL_203696	G1-like
A/quail/Zhejiang/2A1-5/2013	EPI_ISL_203697	G1-like
A/quail/Zhejiang/2A1-6/2013	EPI_ISL_203698	G1-like
A/quail/Zhejiang/2A1-2/2013	EPI_ISL_203699	G1-like
A/quail/Zhejiang/2A5/2013	EPI_ISL_203703	G1-like
A/quail/Zhejiang/2A6/2013	EPI_ISL_203704	G1-like
A/pigeon/Zhejiang/P3/2013	EPI_ISL_203705	G1-like
A/pigeon/Zhejiang/P4/2013	EPI_ISL_203706	G1-like
A/pigeon/Zhejiang/P5/2013	EPI_ISL_203707	G1-like
A/pigeon/Zhejiang/2P4/2013	EPI_ISL_203708	G1-like
A/pigeon/Zhejiang/2P5/2013	EPI_ISL_203709	G1-like
A/duck/Zhejiang/727036/2014	EPI_ISL_203710	G1-like
A/pigeon/Zhejiang/77037/2014	EPI_ISL_203726	G1-like
A/pigeon/Zhejiang/727044/2014	EPI_ISL_203727	G1-like
A/duck/Wenzhou/YHQL64/2014	EPI_ISL_205130	G1-like
A/duck/Wuhan/WHYF14/2014	EPI_ISL_205134	G1-like
A/ck/Guizhou/6/2011	EPI_ISL_206765	G1-like
A/pigeon/Hubei/227/2012	EPI_ISL_206723	G1-like
A/pigeon/Hubei/269/2012	EPI_ISL_206726	G1-like
A/quail/Jiangsu/S12/2012	EPI_ISL_206741	G1-like
A/quail/Jiangsu/S16/2012	EPI_ISL_206743	G1-like
A/duck/Zhejiang/D488/2013	EPI_ISL_170568	G1-like
A/chicken/Zhejiang/SIC32/2014	EPI_ISL_234436	G1-like
A/chicken/Zhejiang/SIC30/2014	EPI_ISL_234430	G1-like
A/chicken/Zhejiang/SIC40/2015	EPI_ISL_234464	G1-like
A/ostrich/Beijing/142/2013	EPI_ISL_250815	G1-like
A/ostrich/Beijing/293/2013	EPI_ISL_250816	G1-like
A/ostrich/Beijing/712/2013	EPI_ISL_250817	G1-like
A/ostrich/Hebei/028/2013	EPI_ISL_250818	G1-like
A/ostrich/Hebei/182/2014	EPI_ISL_250819	G1-like
A/ostrich/Heibei/179/2014	EPI_ISL_250820	G1-like
A/duck/Wuxi/5083/2015	EPI_ISL_277058	G1-like
A/goose/Wuxi/5842/2015	EPI_ISL_277060	G1-like
A/duck/Wuxi/6659/2015	EPI_ISL_277107	G1-like
A/duck/Wuxi/6663/2015	EPI_ISL_277108	G1-like
A/duck/Guangdong/A9/2016	EPI_ISL_305608	G1-like
A/duck/Guangdong/222/2015	EPI_ISL_305615	G1-like
A/goose/Guangdong/A11/2016	EPI_ISL_305607	G1-like
A/ostrich/Beijing/712/2013	EPI_ISL_379143	G1-like
A/ostrich/Hebei/28/2013	EPI_ISL_379144	G1-like
A/ostrich/Beijing/142/2013	EPI_ISL_379145	G1-like
A/ostrich/Beijing/293/2013	EPI_ISL_379146	G1-like
A/ostrich/Hebei/179/2014	EPI_ISL_379147	G1-like
A/ostrich/Hebei/182/2014	EPI_ISL_379148	G1-like
A/duck/Jiangxi/16/2011	EPI_ISL_387120	G1-like
A/duck/Jiangxi/18/2011	EPI_ISL_387122	G1-like
A/Falco_tinnunculus/Tianjin/04/2017	EPI_ISL_397115	G1-like
A/common_teal/Nanji/NJ-101/2014	EPI_ISL_397340	G1-like
A/pigeon/Anhui/DGG4/2015	EPI_ISL_397401	G1-like
A/wild_bird/Anhui/BLH12/2015	EPI_ISL_397402	G1-like
A/chicken/Shandong/SG2/2009	EPI_ISL_77202	G1-like
A/chicken/China/AH-10-01/2010	EPI_ISL_90154	G1-like
A/chicken/Shandong/01/2010	EPI_ISL_134188	G1-like
A/chicken/Shandong/02/2009	EPI_ISL_134194	G1-like
A/chicken/Shandong/02/2010	EPI_ISL_134195	G1-like
A/chicken/Shandong/03/2010	EPI_ISL_134196	G1-like
A/chicken/Shandong/H/2009	EPI_ISL_134199	G1-like
A/chicken/Shandong/01/2009	EPI_ISL_134206	G1-like
A/chicken/Guangdong/LG1/2013	EPI_ISL_142017	G1-like
A/chicken/Hunan/1/2012	EPI_ISL_149676	G1-like
A/chicken/Hunan/12/2011	EPI_ISL_149678	G1-like
A/Chicken/Nanjing/106-2/2013	EPI_ISL_159065	G1-like
A/Chicken/Nanjing/503/2013	EPI_ISL_159066	G1-like
A/Chicken/Nanjing/023/2013	EPI_ISL_159068	G1-like
A/Chicken/Nantong/031-2/2013	EPI_ISL_159069	G1-like
A/wild_chicken/Shanghai/C1/2014	EPI_ISL_161829	G1-like
A/chicken/Guangxi/LS/2013	EPI_ISL_164906	G1-like
A/chicken/Shandong/818/2012	EPI_ISL_166541	G1-like
A/chicken/Beijing/1115/2013	EPI_ISL_173596	G1-like
A/chicken/Beijing/HD06/2012	EPI_ISL_173695	G1-like
A/chicken/Tianjin/120/2013	EPI_ISL_173698	G1-like
A/chicken/Beijing/11/2013	EPI_ISL_173694	G1-like
A/chicken/Shandong/zc0606/2012	EPI_ISL_173731	G1-like
A/chicken/Shandong/wf1206/2012	EPI_ISL_174275	G1-like
A/chicken/Shandong/wf0712/2013	EPI_ISL_173738	G1-like
A/chicken/Shandong/wf0514/2013	EPI_ISL_173598	G1-like
A/chicken/Shandong/wf0202/2012	EPI_ISL_174277	G1-like
A/chicken/Shandong/qd1224/2012	EPI_ISL_174278	G1-like
A/chicken/Shandong/qd1115/2012	EPI_ISL_173705	G1-like
A/chicken/Shandong/qd1013/2012	EPI_ISL_173590	G1-like
A/chicken/Shandong/qd0920/2012	EPI_ISL_174279	G1-like
A/chicken/Shandong/qd0917/2013	EPI_ISL_173591	G1-like
A/chicken/Shandong/qd0808/2013	EPI_ISL_173592	G1-like
A/chicken/Shandong/qd0516/2012	EPI_ISL_174280	G1-like
A/chicken/Shandong/qd0427/2012	EPI_ISL_174281	G1-like
A/chicken/Shandong/qd0312/2013	EPI_ISL_173728	G1-like
A/chicken/Shandong/qd0307/2013	EPI_ISL_173593	G1-like
A/chicken/Shandong/qd0225/2013	EPI_ISL_173706	G1-like
A/chicken/Shandong/qd01417/2013	EPI_ISL_174282	G1-like
A/chicken/Shandong/qd0107/2013	EPI_ISL_173707	G1-like
A/chicken/Shandong/lc0903/2013	EPI_ISL_173732	G1-like
A/chicken/Shandong/lc0830/2012	EPI_ISL_173733	G1-like
A/chicken/Shaanxi/xa0414/2013	EPI_ISL_173594	G1-like
A/chicken/Liaoning/1116/2012	EPI_ISL_173595	G1-like
A/chicken/Liaoning/0704/2012	EPI_ISL_173734	G1-like
A/chicken/Liaoning/0517/2013	EPI_ISL_174283	G1-like
A/chicken/Jilin/1031/2012	EPI_ISL_174284	G1-like
A/chicken/Jilin/0519/2012	EPI_ISL_174285	G1-like
A/chicken/Hebei/1024/2012	EPI_ISL_173709	G1-like
A/chicken/Hebei/0721/2013	EPI_ISL_173735	G1-like
A/chicken/Hebei/0109/2013	EPI_ISL_173710	G1-like
A/chicken/Beijing/16/2013	EPI_ISL_173726	G1-like
A/chicken/Beijing/0512/2013	EPI_ISL_173711	G1-like
A/chicken/Beijing/0331/2013	EPI_ISL_173729	G1-like
A/chicken/Beijing/0311/2013	EPI_ISL_173597	G1-like
A/chicken/Beijing/0309/2013	EPI_ISL_173727	G1-like
A/chicken/Guangxi/066C10/2010	EPI_ISL_188532	G1-like
A/chicken/Guangxi/067C4/2010	EPI_ISL_137603	G1-like
A/chicken/Hubei/2014	EPI_ISL_191490	G1-like
A/chicken/Guangdong/04.23_DGQTXC194-O/2015(H9N2)	EPI_ISL_199205	G1-like
A/chicken/Guangdong/04.23_DGQTXC191-P/2015(H9N2)	EPI_ISL_199225	G1-like
A/pigeon/Guangdong/04.23_DGQTXC196-O/2015(H9N2)	EPI_ISL_199245	G1-like
A/chicken/Guangdong/04.23_DGQTXC191-O/2015(H9N2)	EPI_ISL_199270	G1-like
A/chicken/Guangdong/04.23_DGQTXC195-O/2015(H9N2)	EPI_ISL_199276	G1-like
A/duck/Guangdong/04.23_DGQTXC201-P/2015(H9N2)	EPI_ISL_199277	G1-like
A/chicken/Guangdong/04.22_DGCPLB036-O/2015(Mixed)	EPI_ISL_200500	G1-like
A/chicken/Jiangsu/12.22_TCCX009-P/2014(Mixed)	EPI_ISL_200566	G1-like
A/chicken/Guangdong/04.22_DGCP037-O/2015(Mixed)	EPI_ISL_200568	G1-like
A/chicken/Jiangsu/03.30_NJWJT006-O/2015(Mixed)	EPI_ISL_200573	G1-like
A/chicken/Jiangsu/02.06_NJLC016-O/2015(Mixed)	EPI_ISL_200574	G1-like
A/chicken/Jiangsu/02.06_NJLC043-O/2015(Mixed)	EPI_ISL_200576	G1-like
A/chicken/Guangdong/04.16_SZLGDBL004/2015(Mixed)	EPI_ISL_200613	G1-like
A/chicken/Yunnan/03.16_DQJT0071-O/2015(H9N2)	EPI_ISL_201384	G1-like
A/Anser_fabalis/Anhui/L139/2014	EPI_ISL_216875	G1-like
A/chicken/Anhui/AH120/2015	EPI_ISL_235796	G1-like
A/chicken/Jiangsu/JS4539/2014	EPI_ISL_235798	G1-like
A/chicken/Yuhuan/YH15/2016	EPI_ISL_252828	G1-like
A/chicken/Ganzhou/GZ86/2016	EPI_ISL_252835	G1-like
A/duck/Ganzhou/GZ188/2016	EPI_ISL_252836	G1-like
A/chicken/Ganzhou/GZ140/2016	EPI_ISL_252839	G1-like
A/chicken/ShanDong/210WZ/2017	EPI_ISL_281315	G1-like
A/chicken/Shandong/196/2011	EPI_ISL_295525	G1-like
A/chicken/JinShui/JS1002/2018	EPI_ISL_326009	G1-like
A/chicken/China/231/2017	EPI_ISL_328276	G1-like
A/chicken/China/233/2017	EPI_ISL_328277	G1-like
A/chicken/China/241/2017	EPI_ISL_328278	G1-like
A/chicken/China/261/2017	EPI_ISL_328279	G1-like
A/chicken/China/330/2017	EPI_ISL_328272	G1-like
A/chicken/China/333/2017	EPI_ISL_328163	G1-like
A/chicken/China/348/2018	EPI_ISL_328273	G1-like
A/chicken/China/350/2018	EPI_ISL_328274	G1-like
A/chicken/China/370/2018	EPI_ISL_328275	G1-like
A/chicken/Guangxi/C227/2015	EPI_ISL_329540	G1-like
A/chicken/Guangxi/C1228/2015	EPI_ISL_329541	G1-like
A/chicken/Qingyuan/zd201602/2016	EPI_ISL_378891	G1-like
A/Anthropoides_virgo/Baicheng/220/2014	EPI_ISL_379002	G1-like
A/chicken/China/Laihang/2014	EPI_ISL_379942	G1-like
A/chicken/Tibet/S1/2009	EPI_ISL_89114	G1-like
A/chicken/Tibet/S4/2009	EPI_ISL_89115	G1-like
A/chicken/Shandong/zc4/2012	EPI_ISL_173588	G1-like
A/chicken/Tianjin/614/2012	EPI_ISL_173697	G1-like
A/chicken/Shanxi/0703/2012	EPI_ISL_173730	G1-like
A/chicken/Shandong/yt0711/2013	EPI_ISL_173736	G1-like
A/chicken/Shandong/yt0106/2012	EPI_ISL_173737	G1-like
A/chicken/Shandong/wf12010/2012	EPI_ISL_174276	G1-like
A/chicken/Taizhou/TZJF05/2015	EPI_ISL_205131	G1-like
A/chicken/Shaoguan/zd201603/2017	EPI_ISL_378892	G1-like
A/chicken/Zhejiang/HJ/2007	EPI_ISL_63471	G1-like
A/duck/Tibet/S2/2009	EPI_ISL_89133	G1-like
A/turtledove/Guangxi/49B6/2013	EPI_ISL_161835	G1-like
A/chicken/Jiangsu/WXWA021/2013	EPI_ISL_258551	G1-like
A/quail/Guangxi/198Q39/2015	EPI_ISL_278206	G1-like
A/dove/Guangxi/96B8/2014	EPI_ISL_278464	G1-like
A/chicken/Hubei/01/2015	EPI_ISL_279423	G1-like
A/chicken/China/G1251PB2,16GD/2016	EPI_ISL_399164	G1-like
A/chicken/China/G1333PB2,16GD/2016	EPI_ISL_399166	G1-like
A/chicken/China/G1681PB2,16GD/2016	EPI_ISL_399169	G1-like
A/chicken/China/G1639PB2,16GD/2016	EPI_ISL_399171	G1-like
A/chicken/China/G1662PB2,16GD/2016	EPI_ISL_399172	G1-like
A/chicken/China/G1737PB2,16GD/2016	EPI_ISL_399173	G1-like
A/chicken/China/G1740PB2,16GD/2016	EPI_ISL_399174	G1-like
A/chicken/China/G1773PB2,16GD/2016	EPI_ISL_399175	G1-like
A/chicken/China/G1921PB2,16GD/2016	EPI_ISL_399176	G1-like
A/Chicken/Henan/62/00	EPI_ISL_2237	G1-like(2005)
A/Chicken/Sichuan/5/97	EPI_ISL_2239	G1-like(2005)
A/Chicken/Shenzhen/9/97	EPI_ISL_2242	G1-like(2005)
A/Duck/Shantou/2134/00	EPI_ISL_2303	G1-like(2005)
A/Wild_Duck/Shantou/4808/01	EPI_ISL_2304	G1-like(2005)
A/Duck/Shantou/1043/00	EPI_ISL_2305	G1-like(2005)
A/Duck/Shantou/1042/00	EPI_ISL_2306	G1-like(2005)
A/partridge/Shantou/2875/2001	EPI_ISL_7288	G1-like(2005)
A/partridge/Shantou/4541/2001	EPI_ISL_7310	G1-like(2005)
A/silky_chicken/Shantou/473/2004	EPI_ISL_7311	G1-like(2005)
A/silky_chicken/Shantou/999/2004	EPI_ISL_7312	G1-like(2005)
A/chicken/Shantou/1138/2004	EPI_ISL_7313	G1-like(2005)
A/chicken/Shantou/2402/2004	EPI_ISL_7316	G1-like(2005)
A/partridge/Shantou/4829/2001	EPI_ISL_7321	G1-like(2005)
A/chicken/Shantou/6786/2004	EPI_ISL_7324	G1-like(2005)
A/silky_chicken/Shantou/459/2005	EPI_ISL_7329	G1-like(2005)
A/chukkar/Shantou/338/2002	EPI_ISL_7343	G1-like(2005)
A/partridge/Shantou/354/2002	EPI_ISL_7354	G1-like(2005)
A/chukkar/Shantou/465/2002	EPI_ISL_7365	G1-like(2005)
A/chukkar/Shantou/469/2002	EPI_ISL_7376	G1-like(2005)
A/chicken/Hunan/4246/2005	EPI_ISL_7377	G1-like(2005)
A/chicken/Yunnan/401/2002	EPI_ISL_7382	G1-like(2005)
A/chicken/Yunnan/522/2002	EPI_ISL_7383	G1-like(2005)
A/chicken/Yunnan/955/2002	EPI_ISL_7384	G1-like(2005)
A/chicken/Yunnan/1147/2003	EPI_ISL_7385	G1-like(2005)
A/chicken/Yunnan/5653/2003	EPI_ISL_7386	G1-like(2005)
A/partridge/Shantou/545/2002	EPI_ISL_7387	G1-like(2005)
A/chicken/Yunnan/3511/2004	EPI_ISL_7388	G1-like(2005)
A/chicken/Yunnan/3727/2004	EPI_ISL_7389	G1-like(2005)
A/duck/Shantou/4359/2002	EPI_ISL_7396	G1-like(2005)
A/chukkar/Shantou/1059/2002	EPI_ISL_7399	G1-like(2005)
A/duck/Shantou/3658/2003	EPI_ISL_7401	G1-like(2005)
A/partridge/Shantou/3811/2002	EPI_ISL_7407	G1-like(2005)
A/pheasant/Shantou/443/2003	EPI_ISL_7409	G1-like(2005)
A/partridge/Shantou/600/2003	EPI_ISL_7411	G1-like(2005)
A/chukkar/Shantou/1039/2003	EPI_ISL_7412	G1-like(2005)
A/pheasant/Shantou/3530/2003	EPI_ISL_7415	G1-like(2005)
A/partridge/Shantou/1800/2000	EPI_ISL_7416	G1-like(2005)
A/pheasant/Shantou/3716/2003	EPI_ISL_7417	G1-like(2005)
A/chukkar/Shantou/3980/2003	EPI_ISL_7418	G1-like(2005)
A/partridge/Shantou/4093/2003	EPI_ISL_7420	G1-like(2005)
A/pheasant/Shantou/4116/2003	EPI_ISL_7421	G1-like(2005)
A/chukkar/Shantou/4350/2003	EPI_ISL_7424	G1-like(2005)
A/pheasant/Shantou/4469/2003	EPI_ISL_7425	G1-like(2005)
A/partridge/Shantou/2063/2000	EPI_ISL_7427	G1-like(2005)
A/pheasant/Shantou/4709/2003	EPI_ISL_7428	G1-like(2005)
A/partridge/Shantou/4889/2003	EPI_ISL_7429	G1-like(2005)
A/partridge/Shantou/25/2004	EPI_ISL_7430	G1-like(2005)
A/chukkar/Shantou/107/2004	EPI_ISL_7432	G1-like(2005)
A/chukkar/Shantou/290/2004	EPI_ISL_7433	G1-like(2005)
A/partridge/Shantou/688/2004	EPI_ISL_7434	G1-like(2005)
A/pheasant/Shantou/841/2004	EPI_ISL_7435	G1-like(2005)
A/partridge/Shantou/1405/2004	EPI_ISL_7436	G1-like(2005)
A/chukkar/Shantou/1447/2004	EPI_ISL_7437	G1-like(2005)
A/partridge/Shantou/2158/2000	EPI_ISL_7438	G1-like(2005)
A/partridge/Shantou/1651/2004	EPI_ISL_7439	G1-like(2005)
A/chukkar/Shantou/2226/2004	EPI_ISL_7440	G1-like(2005)
A/pheasant/Shantou/2290/2004	EPI_ISL_7441	G1-like(2005)
A/partridge/Shantou/6266/2004	EPI_ISL_7447	G1-like(2005)
A/chukkar/Shantou/6288/2004	EPI_ISL_7448	G1-like(2005)
A/chukkar/Shantou/6571/2004	EPI_ISL_7451	G1-like(2005)
A/pheasant/Shantou/6893/2004	EPI_ISL_7454	G1-like(2005)
A/partridge/Shantou/7343/2004	EPI_ISL_7457	G1-like(2005)
A/pheasant/Shantou/7501/2004	EPI_ISL_7458	G1-like(2005)
A/pheasant/Shantou/7814/2004	EPI_ISL_7459	G1-like(2005)
A/Guinea_fowl/Shantou/630/2005	EPI_ISL_7463	G1-like(2005)
A/pheasant/Shantou/1578/2005	EPI_ISL_7464	G1-like(2005)
A/pheasant/Shantou/17033/2005	EPI_ISL_7467	G1-like(2005)
A/pheasant/Shantou/21583/2005	EPI_ISL_7468	G1-like(2005)
A/partridge/Shantou/22102/2005	EPI_ISL_7469	G1-like(2005)
A/chukkar/Shantou/22116/2005	EPI_ISL_7470	G1-like(2005)
A/Guinea_fowl/Shantou/2076/2001	EPI_ISL_7471	G1-like(2005)
A/partridge/Shantou/24/2000	EPI_ISL_7287	G1-like(2005)
A/chicken/Guangdong/6/97	EPI_ISL_8500	G1-like(2005)
A/chicken/Guangxi/10/99	EPI_ISL_8501	G1-like(2005)
A/chicken/Guangxi/9/99	EPI_ISL_8502	G1-like(2005)
A/chicken/Heilongjiang/35/00	EPI_ISL_8504	G1-like(2005)
A/chicken/Henan/26/00	EPI_ISL_8506	G1-like(2005)
A/Chicken/Shenzhen/9/97	EPI_ISL_2242	G1-like(2005)
A/Ph/HK/CSW1323/2003	EPI_ISL_9787	G1-like(2005)
A/Gf/HK/SSP607/2003	EPI_ISL_9788	G1-like(2005)
A/Ck/HK/NT142/2003	EPI_ISL_9789	G1-like(2005)
A/chicken/China/Guangxi17/2000	EPI_ISL_10170	G1-like(2005)
A/quail/Shantou/243/2000	EPI_ISL_11269	G1-like(2005)
A/quail/Shantou/782/2000	EPI_ISL_11270	G1-like(2005)
A/quail/Shantou/1310/2000	EPI_ISL_11271	G1-like(2005)
A/quail/Shantou/2061/2000	EPI_ISL_11274	G1-like(2005)
A/quail/Shantou/2816/2000	EPI_ISL_11275	G1-like(2005)
A/quail/Shantou/222/2001	EPI_ISL_11276	G1-like(2005)
A/quail/Shantou/1235/2001	EPI_ISL_11279	G1-like(2005)
A/quail/Shantou/1242/2001	EPI_ISL_11280	G1-like(2005)
A/quail/Shantou/1425/2001	EPI_ISL_11281	G1-like(2005)
A/quail/Shantou/1461/2001	EPI_ISL_11282	G1-like(2005)
A/quail/Shantou/1555/2001	EPI_ISL_11283	G1-like(2005)
A/quail/Shantou/1912/2001	EPI_ISL_11284	G1-like(2005)
A/quail/Shantou/2111/2001	EPI_ISL_11285	G1-like(2005)
A/quail/Shantou/2462/2001	EPI_ISL_11286	G1-like(2005)
A/quail/Shantou/4179/2001	EPI_ISL_11287	G1-like(2005)
A/quail/Shantou/4641/2001	EPI_ISL_11288	G1-like(2005)
A/quail/Shantou/4762/2001	EPI_ISL_11289	G1-like(2005)
A/quail/Shantou/5663/2001	EPI_ISL_11290	G1-like(2005)
A/quail/Shantou/5675/2001	EPI_ISL_11291	G1-like(2005)
A/quail/Shantou/69/2002	EPI_ISL_11292	G1-like(2005)
A/quail/Shantou/365/2002	EPI_ISL_11293	G1-like(2005)
A/quail/Shantou/384/2002	EPI_ISL_11294	G1-like(2005)
A/quail/Shantou/396/2002	EPI_ISL_11295	G1-like(2005)
A/quail/Shantou/1551/2002	EPI_ISL_11298	G1-like(2005)
A/quail/Shantou/3851/2002	EPI_ISL_11299	G1-like(2005)
A/quail/Shantou/4203/2002	EPI_ISL_11300	G1-like(2005)
A/quail/Shantou/4700/2002	EPI_ISL_11301	G1-like(2005)
A/quail/Shantou/149/2003	EPI_ISL_11302	G1-like(2005)
A/quail/Shantou/308/2003	EPI_ISL_11303	G1-like(2005)
A/quail/Shantou/335/2003	EPI_ISL_11304	G1-like(2005)
A/quail/Shantou/1140/2003	EPI_ISL_11305	G1-like(2005)
A/quail/Shantou/1978/2003	EPI_ISL_11307	G1-like(2005)
A/quail/Shantou/2608/2003	EPI_ISL_11308	G1-like(2005)
A/quail/Shantou/2615/2003	EPI_ISL_11309	G1-like(2005)
A/quail/Shantou/3008/2003	EPI_ISL_11310	G1-like(2005)
A/quail/Shantou/3308/2003	EPI_ISL_11311	G1-like(2005)
A/quail/Shantou/3502/2003	EPI_ISL_11312	G1-like(2005)
A/quail/Shantou/3700/2003	EPI_ISL_11313	G1-like(2005)
A/quail/Shantou/3768/2003	EPI_ISL_11314	G1-like(2005)
A/quail/Shantou/3856/2003	EPI_ISL_11315	G1-like(2005)
A/quail/Shantou/4038/2003	EPI_ISL_11316	G1-like(2005)
A/quail/Shantou/4044/2003	EPI_ISL_11317	G1-like(2005)
A/quail/Shantou/4850/2003	EPI_ISL_11318	G1-like(2005)
A/quail/Shantou/5/2004	EPI_ISL_11319	G1-like(2005)
A/quail/Shantou/403/2004	EPI_ISL_11320	G1-like(2005)
A/quail/Shantou/1475/2004	EPI_ISL_11321	G1-like(2005)
A/quail/Shantou/1865/2004	EPI_ISL_11322	G1-like(2005)
A/quail/Shantou/1883/2004	EPI_ISL_11323	G1-like(2005)
A/quail/Shantou/3060/2004	EPI_ISL_11324	G1-like(2005)
A/quail/Shantou/3143/2005	EPI_ISL_11333	G1-like(2005)
A/quail/Shantou/5011/2005	EPI_ISL_11334	G1-like(2005)
A/quail/Shantou/8993/2005	EPI_ISL_11335	G1-like(2005)
A/quail/Shantou/11195/2005	EPI_ISL_11336	G1-like(2005)
A/quail/Shantou/15892/2005	EPI_ISL_11338	G1-like(2005)
A/quail/Shantou/19506/2005	EPI_ISL_11339	G1-like(2005)
A/quail/Shantou/20787/2005	EPI_ISL_11340	G1-like(2005)
A/quail/Shantou/21605/2005	EPI_ISL_11341	G1-like(2005)
A/chicken/Guangxi/4/1999	EPI_ISL_13005	G1-like(2005)
A/bird/Guangxi/A1/2006	EPI_ISL_13019	G1-like(2005)
A/chicken/Guangxi/KMIII/1999	EPI_ISL_78799	G1-like(2005)
A/chicken/Heilongjiang/u/1998	EPI_ISL_134205	G1-like(2005)
A/spot-billed_duck/Jiangxi/32/2011	EPI_ISL_138765	G1-like(2005)
A/spot-billed_duck/Jiangxi/33/2011	EPI_ISL_138772	G1-like(2005)
A/spot-billed_duck/Jiangxi/34/2011	EPI_ISL_138773	G1-like(2005)
A/spot-billed_duck/Jiangxi/35/2011	EPI_ISL_138774	G1-like(2005)
A/spot-billed_duck/Jiangxi/37/2011	EPI_ISL_138775	G1-like(2005)
A/mallard/Jiangxi/38/2011	EPI_ISL_138766	G1-like(2005)
A/mallard/Jiangxi/39/2011	EPI_ISL_138767	G1-like(2005)
A/mallard/Jiangxi/40/2011	EPI_ISL_138768	G1-like(2005)
A/mallard/Jiangxi/42/2011	EPI_ISL_138769	G1-like(2005)
A/mallard/Jiangxi/43/2011	EPI_ISL_138770	G1-like(2005)
A/mallard/Jiangxi/45/2011	EPI_ISL_138771	G1-like(2005)
A/chicken/Hong_Kong/NT10/2011	EPI_ISL_146266	G1-like(2005)
A/chicken/Hong_Kong/NT449/2007	EPI_ISL_146287	G1-like(2005)
A/Chinese_francolin/Guangxi/B7/2010	EPI_ISL_188534	G1-like(2005)
A/duck/Hunan/12.17__YYFQH0077-O/2014(Mixed)	EPI_ISL_200391	G1-like(2005)
A/chicken/Yunnan/03.16_DQXYL063-1-O/2015(Mixed)	EPI_ISL_200438	G1-like(2005)
A/chicken/Yunnan/03.16_DQJT064-O/2015(Mixed)	EPI_ISL_200439	G1-like(2005)
A/quail/Zhejiang/2A2/2013	EPI_ISL_203700	G1-like(2005)
A/quail/Zhejiang/2A3/2013	EPI_ISL_203701	G1-like(2005)
A/quail/Zhejiang/2A4/2013	EPI_ISL_203702	G1-like(2005)
A/pigeon/Jiangsu/K151/2013	EPI_ISL_206728	G1-like(2005)
A/pigeon/Jiangsu/K161/2013	EPI_ISL_206729	G1-like(2005)
A/quail/Jiangsu/K121/2013	EPI_ISL_206740	G1-like(2005)
A/chicken/Qingyuan/zd201601/2016	EPI_ISL_378890	G1-like(2005)
A/Duck/Shantou/1605/01	EPI_ISL_2302	F/98-like
A/chicken/Shantou/1404/2003	EPI_ISL_7300	F/98-like
A/chicken/Shantou/3040/2003	EPI_ISL_7303	F/98-like
A/chicken/Shantou/3341/2003	EPI_ISL_7304	F/98-like
A/chicken/Shantou/4101/2003	EPI_ISL_7305	F/98-like
A/chicken/Shantou/4435/2003	EPI_ISL_7306	F/98-like
A/silky_chicken/Shantou/4600/2003	EPI_ISL_7307	F/98-like
A/chicken/Shantou/4617/2003	EPI_ISL_7308	F/98-like
A/chicken/Shantou/99/2004	EPI_ISL_7309	F/98-like
A/chicken/Shantou/4726/2004	EPI_ISL_7319	F/98-like
A/chicken/Shantou/5630/2004	EPI_ISL_7320	F/98-like
A/silky_chicken/Shantou/6020/2004	EPI_ISL_7322	F/98-like
A/chicken/Shantou/6319/2004	EPI_ISL_7323	F/98-like
A/chicken/Shantou/6911/2004	EPI_ISL_7325	F/98-like
A/silky_chicken/Shantou/7790/2004	EPI_ISL_7326	F/98-like
A/silky_chicken/Shantou/1169/2005	EPI_ISL_7330	F/98-like
A/silky_chicken/Shantou/2131/2005	EPI_ISL_7331	F/98-like
A/chicken/Shantou/5269/2005	EPI_ISL_7334	F/98-like
A/chicken/Shantou/6781/2005	EPI_ISL_7335	F/98-like
A/chicken/Shantou/9909/2005	EPI_ISL_7336	F/98-like
A/chicken/Shantou/14907/2005	EPI_ISL_7337	F/98-like
A/chicken/Shantou/17139/2005	EPI_ISL_7338	F/98-like
A/chicken/Shantou/19465/2005	EPI_ISL_7339	F/98-like
A/chicken/Shantou/20817/2005	EPI_ISL_7340	F/98-like
A/chicken/Shantou/22054/2005	EPI_ISL_7341	F/98-like
A/chicken/Shantou/22504/2005	EPI_ISL_7342	F/98-like
A/chicken/Fujian/3080/2005	EPI_ISL_7344	F/98-like
A/chicken/Fujian/4332/2005	EPI_ISL_7345	F/98-like
A/chicken/Fujian/4820/2005	EPI_ISL_7346	F/98-like
A/chicken/Fujian/5214/2005	EPI_ISL_7347	F/98-like
A/chicken/Fujian/5683/2005	EPI_ISL_7348	F/98-like
A/chicken/Fujian/6188/2005	EPI_ISL_7349	F/98-like
A/chicken/Fujian/6960/2005	EPI_ISL_7350	F/98-like
A/chicken/Fujian/7386/2005	EPI_ISL_7351	F/98-like
A/chicken/Fujian/7884/2005	EPI_ISL_7352	F/98-like
A/chicken/Fujian/8341/2005	EPI_ISL_7353	F/98-like
A/chicken/Fujian/9104/2005	EPI_ISL_7355	F/98-like
A/chicken/Fujian/9290/2005	EPI_ISL_7356	F/98-like
A/chicken/Fujian/9752/2005	EPI_ISL_7357	F/98-like
A/chicken/Fujian/10308/2005	EPI_ISL_7358	F/98-like
A/chicken/Fujian/10954/2005	EPI_ISL_7359	F/98-like
A/chicken/Fujian/11302/2005	EPI_ISL_7360	F/98-like
A/chicken/Fujian/11488/2005	EPI_ISL_7361	F/98-like
A/chicken/Fujian/12252/2005	EPI_ISL_7362	F/98-like
A/chicken/Guangxi/187/2005	EPI_ISL_7366	F/98-like
A/chicken/Guangxi/1032/2005	EPI_ISL_7368	F/98-like
A/chicken/Guangxi/1428/2005	EPI_ISL_7369	F/98-like
A/chicken/Guangxi/2389/2005	EPI_ISL_7370	F/98-like
A/chicken/Guangxi/4745/2005	EPI_ISL_7371	F/98-like
A/chicken/Hunan/2536/2005	EPI_ISL_7373	F/98-like
A/chicken/Hunan/2903/2005	EPI_ISL_7374	F/98-like
A/chicken/Hunan/3369/2005	EPI_ISL_7375	F/98-like
A/chicken/Hunan/4444/2005	EPI_ISL_7378	F/98-like
A/chicken/Hunan/5260/2005	EPI_ISL_7379	F/98-like
A/chicken/Hunan/5700/2005	EPI_ISL_7380	F/98-like
A/chicken/Hunan/6108/2005	EPI_ISL_7381	F/98-like
A/duck/Shantou/3577/2003	EPI_ISL_7400	F/98-like
A/duck/Shantou/3728/2003	EPI_ISL_7402	F/98-like
A/duck/Shantou/515/2004	EPI_ISL_7404	F/98-like
A/duck/Shantou/12560/2005	EPI_ISL_7406	F/98-like
A/partridge/Shantou/3487/2003	EPI_ISL_7414	F/98-like
A/partridge/Shantou/4321/2003	EPI_ISL_7422	F/98-like
A/chukkar/Shantou/4635/2003	EPI_ISL_7426	F/98-like
A/partridge/Shantou/4648/2004	EPI_ISL_7442	F/98-like
A/pheasant/Shantou/5588/2004	EPI_ISL_7443	F/98-like
A/Guinea_fowl/Shantou/5852/2004	EPI_ISL_7444	F/98-like
A/chukkar/Shantou/5866/2004	EPI_ISL_7445	F/98-like
A/partridge/Shantou/6004/2004	EPI_ISL_7446	F/98-like
A/partridge/Shantou/6415/2004	EPI_ISL_7450	F/98-like
A/pheasant/Shantou/6607/2004	EPI_ISL_7452	F/98-like
A/Guinea_fowl/Shantou/6627/2004	EPI_ISL_7453	F/98-like
A/partridge/Shantou/7075/2004	EPI_ISL_7455	F/98-like
A/pheasant/Shantou/7315/2004	EPI_ISL_7456	F/98-like
A/Guinea_fowl/Shantou/8955/2005	EPI_ISL_7465	F/98-like
A/pheasant/Shantou/11551/2005	EPI_ISL_7466	F/98-like
A/chicken/Guangdong/56/01	EPI_ISL_8499	F/98-like
A/chicken/Heilongjiang/48/01	EPI_ISL_8505	F/98-like
A/chicken/Shanghai/10/01	EPI_ISL_8514	F/98-like
A/Ck/HK/YU463/2003	EPI_ISL_9792	F/98-like
A/Ck/HK/YU577/2003	EPI_ISL_9793	F/98-like
A/SCk/HK/YU663/2003	EPI_ISL_9794	F/98-like
A/Ck/HK/CSW161/2003	EPI_ISL_9795	F/98-like
A/Gf/HK/NT101/2003	EPI_ISL_9796	F/98-like
A/duck/Zhejiang/03/2001	EPI_ISL_10364	F/98-like
A/duck/Xuzhou/07/2003	EPI_ISL_10365	F/98-like
A/duck/Xuzhou/05/2001	EPI_ISL_10366	F/98-like
A/duck/Nanjing/01/1999	EPI_ISL_10367	F/98-like
A/quail/Shantou/6046/2004	EPI_ISL_11325	F/98-like
A/quail/Shantou/6648/2004	EPI_ISL_11326	F/98-like
A/quail/Shantou/6794/2004	EPI_ISL_11327	F/98-like
A/quail/Shantou/7397/2004	EPI_ISL_11328	F/98-like
A/quail/Shantou/7731/2004	EPI_ISL_11329	F/98-like
A/quail/Shantou/299/2005	EPI_ISL_11330	F/98-like
A/quail/Shantou/493/2005	EPI_ISL_11331	F/98-like
A/quail/Shantou/2200/2005	EPI_ISL_11332	F/98-like
A/chicken/Guangxi/37/2005	EPI_ISL_13010	F/98-like
A/bird/Guangxi/62/2005	EPI_ISL_13014	F/98-like
A/bird/Guangxi/82/2005	EPI_ISL_13016	F/98-like
A/quail/Guangxi/B1/2006	EPI_ISL_13018	F/98-like
A/bird/Guangxi/83/2005	EPI_ISL_13017	F/98-like
A/bird/Guangxi/H1/2006	EPI_ISL_13021	F/98-like
A/chicken/Hubei/C1/2007	EPI_ISL_14003	F/98-like
A/Duck/Shantou/2102/00	EPI_ISL_2301	F/98-like
A/chicken/Jiangsu/L1/2004	EPI_ISL_13998	F/98-like
A/chicken/Henan/L2/2008	EPI_ISL_62998	F/98-like
A/chicken/Shanghai/2/1999	EPI_ISL_24997	F/98-like
A/chicken/Shanghai/3/2000	EPI_ISL_24998	F/98-like
A/chicken/Shanghai/1/2001	EPI_ISL_24999	F/98-like
A/chicken/Shanghai/2/2001	EPI_ISL_25000	F/98-like
A/chicken/Shanghai/7/2001	EPI_ISL_25001	F/98-like
A/chicken/Shanghai/12/2001	EPI_ISL_25002	F/98-like
A/chicken/Shanghai/14/2001	EPI_ISL_25003	F/98-like
A/chicken/Shanghai/16/2001	EPI_ISL_25004	F/98-like
A/chicken/Shanghai/1/2002	EPI_ISL_25005	F/98-like
A/chicken/Shanghai/2/2002	EPI_ISL_25006	F/98-like
A/chicken/Henan/L1/2008	EPI_ISL_20103	F/98-like
A/chicken/Shandong/B4/2007	EPI_ISL_13999	F/98-like
A/chicken/Jiangsu/7/2002	EPI_ISL_29822	F/98-like
A/chicken/Jiangsu/7/2002	EPI_ISL_29822	F/98-like
A/chicken/Shanghai/Y1/2002	EPI_ISL_32421	F/98-like
A/chicken/Shanghai/Y1/2006	EPI_ISL_32422	F/98-like
A/chicken/Shanghai/Y1/2007	EPI_ISL_32423	F/98-like
A/chicken/Shanghai/Y2/2006	EPI_ISL_32425	F/98-like
A/chicken/Shanghai/Y2/2007	EPI_ISL_32426	F/98-like
A/chicken/Shanghai/Y2/2008	EPI_ISL_32427	F/98-like
A/duck/Jiangsu/3/2005	EPI_ISL_34045	F/98-like
A/duck/Jiangsu/9/2004	EPI_ISL_34046	F/98-like
A/chicken/Henan/L3/2008	EPI_ISL_62999	F/98-like
A/chicken/Shandong/B3/2007	EPI_ISL_63465	F/98-like
A/chicken/Henan/1/2005	EPI_ISL_64827	F/98-like
A/chicken/Guangxi/1857/2004	EPI_ISL_65219	F/98-like
A/chicken/Guangxi/2441/2004	EPI_ISL_65220	F/98-like
A/chicken/Henan/1/2004	EPI_ISL_65629	F/98-like
A/chicken/Henan/2/2004	EPI_ISL_65630	F/98-like
A/chicken/Jiangsu/1/2004	EPI_ISL_65631	F/98-like
A/chicken/Shandong/1/2004	EPI_ISL_65632	F/98-like
A/chicken/Henan/1/2003	EPI_ISL_67372	F/98-like
A/chicken/Anhui/2/2002	EPI_ISL_67715	F/98-like
A/chicken/Beijing/nl/2002	EPI_ISL_67717	F/98-like
A/chicken/Henan/1/2002	EPI_ISL_67723	F/98-like
A/chicken/Hunan/774/2002	EPI_ISL_67726	F/98-like
A/chicken/Jiangsu/1/2002	EPI_ISL_67729	F/98-like
A/chicken/Jiangsu/wa/2002	EPI_ISL_67730	F/98-like
A/chicken/Neimonggu/nk/2002	EPI_ISL_67738	F/98-like
A/duck/Jiangsu/nf/2002	EPI_ISL_67749	F/98-like
A/chicken/Henan/ni/2001	EPI_ISL_68018	F/98-like
A/chicken/Jiangsu/2/2001	EPI_ISL_68025	F/98-like
A/chicken/Jiangsu/ng/2001	EPI_ISL_68026	F/98-like
A/chicken/Yunnan/nh/2001	EPI_ISL_68028	F/98-like
A/chicken/Beijing/ne/1999	EPI_ISL_68494	F/98-like
A/chicken/Jiangsu/1/1999	EPI_ISL_68502	F/98-like
A/Chicken/Shanghai/F/98	EPI_ISL_68579	F/98-like
A/chicken/Henan/nd/1998	EPI_ISL_68590	F/98-like
A/chicken/Hebei/4/2008	EPI_ISL_71046	F/98-like
A/chicken/Henan/1.2/2008	EPI_ISL_76660	F/98-like
A/chicken/Hebei/A/2007	EPI_ISL_76661	F/98-like
A/chicken/Hebei/Y2/2009	EPI_ISL_76662	F/98-like
A/chicken/Hebei/7/2008	EPI_ISL_76659	F/98-like
A/chicken/Hebei/C4/2008	EPI_ISL_76658	F/98-like
A/chicken/Shandong/PD/2009	EPI_ISL_77197	F/98-like
A/chicken/Shandong/HY/2009	EPI_ISL_77198	F/98-like
A/chicken/Shandong/WL/2009	EPI_ISL_77199	F/98-like
A/chicken/Shandong/FX/2009	EPI_ISL_77200	F/98-like
A/chicken/Shandong/SG1/2009	EPI_ISL_77201	F/98-like
A/chicken/Shandong/ZB/2007	EPI_ISL_84319	F/98-like
A/chicken/Shandong/LY/2006	EPI_ISL_84320	F/98-like
A/chicken/Hebei/LC/2008	EPI_ISL_84326	F/98-like
A/chicken/Hebei/0822/2007	EPI_ISL_84328	F/98-like
A/chicken/Hebei/0617/2007	EPI_ISL_84329	F/98-like
A/chicken/Hebei/0329/2007	EPI_ISL_84330	F/98-like
A/chicken/Beijing/20/2006	EPI_ISL_84331	F/98-like
A/chicken/Beijing/7/2005	EPI_ISL_84332	F/98-like
A/chicken/Beijing/1/2006	EPI_ISL_84333	F/98-like
A/chicken/Shanghai/Q0707/2007	EPI_ISL_89203	F/98-like
A/chicken/Shanghai/Q0709/2007	EPI_ISL_89207	F/98-like
A/chicken/Shanghai/Q0712/2007	EPI_ISL_89220	F/98-like
A/chicken/Shanghai/Q0808-1/2008	EPI_ISL_89261	F/98-like
A/black-billed_magpie/Guangxi/31/2005	EPI_ISL_98370	F/98-like
A/black-billed_magpie/Guangxi/30/2005	EPI_ISL_98371	F/98-like
A/black-billed_magpie/Guangxi/29/2005	EPI_ISL_98372	F/98-like
A/duck/Fujian/FQ2/2007	EPI_ISL_100152	F/98-like
A/duck/Wuxi/7/2010	EPI_ISL_127672	F/98-like
A/quail/Wuxi/7/2010	EPI_ISL_127676	F/98-like
A/chicken/Shandong/02/2008	EPI_ISL_134189	F/98-like
A/chicken/Shandong/BD/2008	EPI_ISL_134197	F/98-like
A/chicken/Shandong/KD/2009	EPI_ISL_134200	F/98-like
A/chicken/Shandong/lx929/2007	EPI_ISL_134202	F/98-like
A/chicken/Shandong/lx1023/2007	EPI_ISL_134204	F/98-like
A/chicken/Jiangsu/DT/2009	EPI_ISL_145371	F/98-like
A/chicken/Hong_Kong/TSTA7W/2009	EPI_ISL_146249	F/98-like
A/chicken/Hong_Kong/YU106W/2009	EPI_ISL_146250	F/98-like
A/chicken/Hong_Kong/YU119/2009	EPI_ISL_146251	F/98-like
A/pheasant/Hong_Kong/NT279W/2009	EPI_ISL_146252	F/98-like
A/chicken/Hong_Kong/TSTB17W/2010	EPI_ISL_146256	F/98-like
A/chicken/Hong_Kong/TSTB21/2010	EPI_ISL_146257	F/98-like
A/chicken/Hong_Kong/TSTB27/2010	EPI_ISL_146258	F/98-like
A/chicken/Hong_Kong/TSTB25W/2010	EPI_ISL_146262	F/98-like
A/chicken/Hong_Kong/TSTB28W/2010	EPI_ISL_146263	F/98-like
A/chicken/Hong_Kong/NT547/2005	EPI_ISL_146269	F/98-like
A/chicken/Hong_Kong/SSP492/2005	EPI_ISL_146270	F/98-like
A/chicken/Hong_Kong/TP18/2005	EPI_ISL_146271	F/98-like
A/chicken/Hong_Kong/WF163/2005	EPI_ISL_146272	F/98-like
A/chicken/Hong_Kong/WF204/2005	EPI_ISL_146273	F/98-like
A/pheasant/Hong_Kong/SF529/2005	EPI_ISL_146274	F/98-like
A/chicken/Hong_Kong/AP167W/2006	EPI_ISL_146275	F/98-like
A/chicken/Hong_Kong/NKR133/2006	EPI_ISL_146276	F/98-like
A/chicken/Hong_Kong/NT406/2006	EPI_ISL_146277	F/98-like
A/chicken/Hong_Kong/SF379/2006	EPI_ISL_146278	F/98-like
A/chicken/Hong_Kong/TC176/2006	EPI_ISL_146279	F/98-like
A/chicken/Hong_Kong/TFB130/2006	EPI_ISL_146280	F/98-like
A/chicken/Hong_Kong/YU14/2006	EPI_ISL_146281	F/98-like
A/pheasant/Hong_Kong/NT458/2006	EPI_ISL_146282	F/98-like
A/chicken/Hong_Kong/HH45/2007	EPI_ISL_146283	F/98-like
A/chicken/Hong_Kong/HH181/2007	EPI_ISL_146284	F/98-like
A/chicken/Hong_Kong/NT211W/2007	EPI_ISL_146285	F/98-like
A/chicken/Hong_Kong/NT286/2007	EPI_ISL_146286	F/98-like
A/chicken/Hong_Kong/TP178/2007	EPI_ISL_146288	F/98-like
A/chicken/Hong_Kong/WF4/2007	EPI_ISL_146289	F/98-like
A/chicken/Hong_Kong/YU629/2007	EPI_ISL_146290	F/98-like
A/chicken/Hong_Kong/YU797/2007	EPI_ISL_146291	F/98-like
A/pheasant/Hong_Kong/HH185/2007	EPI_ISL_146292	F/98-like
A/pheasant/Hong_Kong/WF288W/2007	EPI_ISL_146293	F/98-like
A/chicken/Hong_Kong/FY85/2008	EPI_ISL_146294	F/98-like
A/chicken/Hong_Kong/NT155/2008	EPI_ISL_146295	F/98-like
A/chicken/Hong_Kong/NT270/2008	EPI_ISL_146296	F/98-like
A/chicken/Hong_Kong/NT272/2008	EPI_ISL_146297	F/98-like
A/chicken/Hong_Kong/SF60/2008	EPI_ISL_146298	F/98-like
A/chicken/Hong_Kong/YSC82/2008	EPI_ISL_146299	F/98-like
A/chicken/Hong_Kong/YU341/2008	EPI_ISL_146300	F/98-like
A/chicken/Hong_Kong/YU471W/2008	EPI_ISL_146301	F/98-like
A/pheasant/Hong_Kong/HH225/2008	EPI_ISL_146302	F/98-like
A/chicken/Hong_Kong/CSW475/2009	EPI_ISL_146303	F/98-like
A/chicken/Hong_Kong/SSP176/2009	EPI_ISL_146304	F/98-like
A/chicken/Hong_Kong/SSP177W/2009	EPI_ISL_146305	F/98-like
A/silkie_chicken/Hong_Kong/NT400/2005	EPI_ISL_146308	F/98-like
A/silkie_chicken/Hong_Kong/SF202/2006	EPI_ISL_146309	F/98-like
A/pigeon/Hong_Kong/WF255/2007	EPI_ISL_146310	F/98-like
A/pigeon/Hong_Kong/YU656/2007	EPI_ISL_146311	F/98-like
A/silkie_chicken/Hong_Kong/FY49W/2007	EPI_ISL_146312	F/98-like
A/silkie_chicken/Hong_Kong/NT382/2007	EPI_ISL_146313	F/98-like
A/silkie_chicken/Hong_Kong/YU335/2007	EPI_ISL_146314	F/98-like
A/pigeon/Hong_Kong/CSW1121/2008	EPI_ISL_146316	F/98-like
A/silkie_chicken/Hong_Kong/HH137/2008	EPI_ISL_146317	F/98-like
A/chukkar/Hong_Kong/CSW948/2008	EPI_ISL_146318	F/98-like
A/chicken/Guangdong/G7/2009	EPI_ISL_69430	F/98-like
A/chicken/Guangxi/G8/2009	EPI_ISL_69407	F/98-like
A/chicken/Shandong/382/2009	EPI_ISL_150400	F/98-like
A/chicken/Shandong/384/2011	EPI_ISL_150401	F/98-like
A/chicken/Henan/323/2008	EPI_ISL_150407	F/98-like
A/chicken/Jiangsu/245/2004	EPI_ISL_150410	F/98-like
A/chicken/Shandong/244/2002	EPI_ISL_150415	F/98-like
A/chicken/Shandong/377/2009	EPI_ISL_150418	F/98-like
A/chicken/Shandong/251/2007	EPI_ISL_150412	F/98-like
A/chicken/Henan/323/2009	EPI_ISL_150424	F/98-like
A/chicken/Shandong/397/2010	EPI_ISL_150426	F/98-like
A/chicken/Shandong/237/2007	EPI_ISL_150427	F/98-like
A/chicken/Henan/321/2008	EPI_ISL_150430	F/98-like
A/chicken/Shandong/363/2009	EPI_ISL_151736	F/98-like
A/chicken/Shandong/317/2007	EPI_ISL_151738	F/98-like
A/chicken/Shandong/07/2009	EPI_ISL_173645	F/98-like
A/chicken/Anhui/02/2008	EPI_ISL_173905	F/98-like
A/chicken/Shandong/03/2008	EPI_ISL_173646	F/98-like
A/chicken/Guangdong/01/2008	EPI_ISL_173907	F/98-like
A/chicken/Henan/12/2008	EPI_ISL_173921	F/98-like
A/chicken/Jiangsu/03/2007	EPI_ISL_173922	F/98-like
A/chicken/Henan/Z01/2007	EPI_ISL_173648	F/98-like
A/chicken/Guangxi/DX/2008	EPI_ISL_188533	F/98-like
A/duck/Guangxi/NN/2006	EPI_ISL_188536	F/98-like
A/chicken/Guangxi/LF/2007	EPI_ISL_188539	F/98-like
A/sparrow/Shanghai/09/2013	EPI_ISL_194994	F/98-like
A/chicken/Shandong/Li-2/2010	EPI_ISL_201841	F/98-like
A/chicken/Chongqing/A52/2011	EPI_ISL_206756	F/98-like
A/chicken/Sichuan/267/2012	EPI_ISL_206720	F/98-like
A/pigeon/Ningxia/100/2012	EPI_ISL_206730	F/98-like
A/pigeon/Ningxia/21/2012	EPI_ISL_206731	F/98-like
A/pigeon/Ningxia/22/2012	EPI_ISL_206745	F/98-like
A/pigeon/Ningxia/27/2012	EPI_ISL_206732	F/98-like
A/pigeon/Ningxia/58/2012	EPI_ISL_206733	F/98-like
A/pigeon/Ningxia/60/2012	EPI_ISL_206734	F/98-like
A/pigeon/Ningxia/82/2012	EPI_ISL_206735	F/98-like
A/pigeon/Ningxia/99/2012	EPI_ISL_206736	F/98-like
A/duck/Nanjing/06/2003	EPI_ISL_225553	F/98-like
A/duck/ShanDong/JN1/2015	EPI_ISL_245338	F/98-like
A/goose/Jiangsu/YZ527/2011	EPI_ISL_256105	F/98-like
A/goose/Jiangsu/JD564/2012	EPI_ISL_256107	F/98-like
A/chicken/Jiangsu/TM59/2013	EPI_ISL_294478	F/98-like
A/chicken/Shandong/LY1/2017	EPI_ISL_309173	F/98-like
A/chicken/Anhui/AH196/2015	EPI_ISL_372492	F/98-like
A/chicken/Fujian/SDLH35/2015	EPI_ISL_372493	F/98-like
A/chicken/Jiangsu/TM123/2015	EPI_ISL_372497	F/98-like
A/chicken/Jiangsu/TM224/2016	EPI_ISL_372499	F/98-like
A/duck/Jilin/JL-2/2012	EPI_ISL_376087	F/98-like
A/Chicken/Beijing/1/94	EPI_ISL_1270	BJ94-like
A/Chicken/Beijing/8/98	EPI_ISL_2232	BJ94-like
A/Chicken/Guangdong/10/00	EPI_ISL_2233	BJ94-like
A/Chicken/Guangdong/11/97	EPI_ISL_2234	BJ94-like
A/Chicken/Hebei/4/98	EPI_ISL_2235	BJ94-like
A/Chicken/Heilongjiang/10/97	EPI_ISL_2236	BJ94-like
A/Chicken/Ningxia/5/99	EPI_ISL_2238	BJ94-like
A/Chicken/Shandong/6/96	EPI_ISL_2240	BJ94-like
A/Chicken/Shijiazhuang/2/99	EPI_ISL_2241	BJ94-like
A/Duck/Nanjing/1/97	EPI_ISL_2243	BJ94-like
A/Quail/Shanghai/8/96	EPI_ISL_2244	BJ94-like
A/Wild_Duck/Nanchang/2-0480/2000	EPI_ISL_3192	BJ94-like
A/Pigeon/Nanchang/2-0461/2000	EPI_ISL_3185	BJ94-like
A/chicken/Guangxi/521/2005	EPI_ISL_7367	BJ94-like
A/chicken/Shantou/1205/2001	EPI_ISL_7481	BJ94-like
A/chicken/Shantou/3173/2001	EPI_ISL_7488	BJ94-like
A/Chicken/Beijing/8/98	EPI_ISL_2232	BJ94-like
A/chicken/Fujian/25/00	EPI_ISL_8494	BJ94-like
A/Chicken/Guangdong/10/00	EPI_ISL_2233	BJ94-like
A/chicken/Guangdong/21/02	EPI_ISL_8495	BJ94-like
A/chicken/Guangdong/47/01	EPI_ISL_8497	BJ94-like
A/chicken/Guangdong/4/00	EPI_ISL_8496	BJ94-like
A/chicken/Guangdong/5/97	EPI_ISL_8498	BJ94-like
A/chicken/Hebei/31/00	EPI_ISL_8503	BJ94-like
A/chicken/Henan/43/02	EPI_ISL_8507	BJ94-like
A/chicken/Henan/5/98	EPI_ISL_8508	BJ94-like
A/chicken/Jilin/53/01	EPI_ISL_8509	BJ94-like
A/chicken/Jiangsu/1/00	EPI_ISL_8510	BJ94-like
A/Duck/Nanjing/1/97	EPI_ISL_2243	BJ94-like
A/duck/Nanjing/2/97	EPI_ISL_8511	BJ94-like
A/chicken/Ningxia/4/99	EPI_ISL_8512	BJ94-like
A/Chicken/Shandong/6/96	EPI_ISL_2240	BJ94-like
A/chicken/Shandong/7/96	EPI_ISL_8513	BJ94-like
A/chicken/Shijiazhuang/2/98	EPI_ISL_8515	BJ94-like
A/Pigeon/Nanchang/2-0461/2000	EPI_ISL_3185	BJ94-like
A/Wild_Duck/Nanchang/2-0480/2000	EPI_ISL_3192	BJ94-like
A/Ck/HK/WF126/2003	EPI_ISL_9790	BJ94-like
A/SCk/HK/WF285/2003	EPI_ISL_9791	BJ94-like
A/duck/Hubei/W1/2004	EPI_ISL_10144	BJ94-like
A/chicken/Gansu/2/99	EPI_ISL_11187	BJ94-like
A/chicken/Guangxi/55/2005	EPI_ISL_13013	BJ94-like
A/chicken/Shantou/1126/2001	EPI_ISL_7480	BJ94-like
A/chicken/Hebei/B1/2001	EPI_ISL_13995	BJ94-like
A/chicken/Beijing/L1/2005	EPI_ISL_13996	BJ94-like
A/chicken/Henan/L1/2002	EPI_ISL_13997	BJ94-like
A/chicken/Tianjin/B1/2004	EPI_ISL_14000	BJ94-like
A/chicken/Hebei/L1/2006	EPI_ISL_14002	BJ94-like
A/chicken/Shandong/B2/2007	EPI_ISL_63464	BJ94-like
A/chicken/Shandong/1/2003	EPI_ISL_67390	BJ94-like
A/chicken/Hebei/nj/2002	EPI_ISL_67722	BJ94-like
A/chicken/Shandong/1/2000	EPI_ISL_68378	BJ94-like
A/chicken/Shandong/B1/2000	EPI_ISL_68379	BJ94-like
A/chicken/Shandong/1/1999	EPI_ISL_68506	BJ94-like
A/chicken/Anhui/1/1998	EPI_ISL_68588	BJ94-like
A/chicken/Jiangsu/1/1998	EPI_ISL_68599	BJ94-like
A/chicken/Shandong/1/1998	EPI_ISL_68602	BJ94-like
A/duck/Fujian/FQ107/2007	EPI_ISL_83491	BJ94-like
A/chicken/Hubei/01/1999	EPI_ISL_96868	BJ94-like
A/chicken/Hubei/01-MA01/1999	EPI_ISL_96869	BJ94-like
A/chicken/Shandong/1/2008	EPI_ISL_82191	BJ94-like
A/duck/Fujian/MH/2003	EPI_ISL_121271	BJ94-like
A/Muscovy_duck/Fujian/CL/1997	EPI_ISL_121374	BJ94-like
A/chicken/Guangdong/TS/2004	EPI_ISL_123951	BJ94-like
A/chicken/Guangdong/V/2008	EPI_ISL_123952	BJ94-like
A/chicken/Shandong/WF/1998	EPI_ISL_134203	BJ94-like
A/chicken/Beijing/1/1994	EPI_ISL_146731	BJ94-like
A/chicken/Beijing/243/2005	EPI_ISL_150402	BJ94-like
A/chicken/Hebei/274/2009	EPI_ISL_150404	BJ94-like
A/chicken/Shandong/241/2001	EPI_ISL_150420	BJ94-like
A/chicken/Hebei/274/2004	EPI_ISL_150422	BJ94-like
A/chicken/Beijing/243/2010	EPI_ISL_150431	BJ94-like
A/chicken/Beijing/3/1999	EPI_ISL_181296	BJ94-like
A/duck/Guangxi/RX/2009	EPI_ISL_188537	BJ94-like
A/duck/Guangxi/NN/2005	EPI_ISL_188538	BJ94-like
A/chicken/Shandong/sx01/2008	EPI_ISL_190690	BJ94-like
A/Duck/Shantou/2144/00	EPI_ISL_2295	Wild waterfowl-like
A/Duck/Shantou/2143/00	EPI_ISL_2297	Wild waterfowl-like
A/Duck/Shantou/2088/01	EPI_ISL_2299	Wild waterfowl-like
A/Duck/Shantou/830/00	EPI_ISL_2300	Wild waterfowl-like
A/Duck/Shantou/1796/00	EPI_ISL_2298	Wild waterfowl-like
A/Duck/Shantou/1881/00	EPI_ISL_2296	Wild waterfowl-like
A/Quail/Nanchang/2-0460/2000	EPI_ISL_3199	Wild waterfowl-like
A/Chicken/Nanchang/4-301/2001	EPI_ISL_3197	Wild waterfowl-like
A/chicken/Shantou/5714/2001	EPI_ISL_7289	Wild waterfowl-like
A/chicken/Shantou/4/2002	EPI_ISL_7290	Wild waterfowl-like
A/chicken/Shantou/439/2002	EPI_ISL_7291	Wild waterfowl-like
A/chicken/Shantou/526/2002	EPI_ISL_7292	Wild waterfowl-like
A/chicken/Shantou/2204/2002	EPI_ISL_7293	Wild waterfowl-like
A/chicken/Shantou/4144/2002	EPI_ISL_7294	Wild waterfowl-like
A/chicken/Shantou/4342/2002	EPI_ISL_7295	Wild waterfowl-like
A/chicken/Shantou/4608/2002	EPI_ISL_7296	Wild waterfowl-like
A/chicken/Shantou/69/2003	EPI_ISL_7297	Wild waterfowl-like
A/chicken/Shantou/944/2003	EPI_ISL_7298	Wild waterfowl-like
A/partridge/Shantou/3720/2001	EPI_ISL_7299	Wild waterfowl-like
A/chicken/Shantou/1689/2003	EPI_ISL_7301	Wild waterfowl-like
A/chicken/Shantou/2686/2003	EPI_ISL_7302	Wild waterfowl-like
A/silky_chicken/Shantou/1826/2004	EPI_ISL_7314	Wild waterfowl-like
A/chicken/Shantou/1926/2004	EPI_ISL_7315	Wild waterfowl-like
A/chicken/Shantou/2692/2004	EPI_ISL_7317	Wild waterfowl-like
A/chicken/Shantou/2994/2004	EPI_ISL_7318	Wild waterfowl-like
A/chicken/Shantou/7920/2004	EPI_ISL_7327	Wild waterfowl-like
A/chicken/Shantou/55/2005	EPI_ISL_7328	Wild waterfowl-like
A/partridge/Shantou/49/2002	EPI_ISL_7332	Wild waterfowl-like
A/silky_chicken/Shantou/3581/2005	EPI_ISL_7333	Wild waterfowl-like
A/duck/Shantou/3549/2001	EPI_ISL_7390	Wild waterfowl-like
A/duck/Shantou/5401/2001	EPI_ISL_7391	Wild waterfowl-like
A/duck/Shantou/5459/2001	EPI_ISL_7392	Wild waterfowl-like
A/duck/Shantou/5753/2001	EPI_ISL_7393	Wild waterfowl-like
A/duck/Shantou/32/2002	EPI_ISL_7394	Wild waterfowl-like
A/duck/Shantou/4103/2002	EPI_ISL_7395	Wild waterfowl-like
A/duck/Shantou/3460/2003	EPI_ISL_7397	Wild waterfowl-like
A/Guinea_fowl/Shantou/1677/2000	EPI_ISL_7398	Wild waterfowl-like
A/partridge/Shantou/4525/2002	EPI_ISL_7408	Wild waterfowl-like
A/pheasant/Shantou/511/2003	EPI_ISL_7410	Wild waterfowl-like
A/partridge/Shantou/2803/2003	EPI_ISL_7413	Wild waterfowl-like
A/partridge/Shantou/3987/2003	EPI_ISL_7419	Wild waterfowl-like
A/pheasant/Shantou/4340/2003	EPI_ISL_7423	Wild waterfowl-like
A/pheasant/Shantou/45/2004	EPI_ISL_7431	Wild waterfowl-like
A/partridge/Shantou/5692/2000	EPI_ISL_7449	Wild waterfowl-like
A/partridge/Shantou/645/2001	EPI_ISL_7460	Wild waterfowl-like
A/partridge/Shantou/7936/2004	EPI_ISL_7461	Wild waterfowl-like
A/pheasant/Shantou/111/2005	EPI_ISL_7462	Wild waterfowl-like
A/chicken/Shantou/94/2000	EPI_ISL_7472	Wild waterfowl-like
A/chicken/Shantou/859/2000	EPI_ISL_7474	Wild waterfowl-like
A/chicken/Shantou/1322/2000	EPI_ISL_7475	Wild waterfowl-like
A/chicken/Shantou/1579/2000	EPI_ISL_7476	Wild waterfowl-like
A/chicken/Shantou/1690/2000	EPI_ISL_7477	Wild waterfowl-like
A/silky_chicken/Shantou/1818/2000	EPI_ISL_7478	Wild waterfowl-like
A/chicken/Shantou/2098/2000	EPI_ISL_7479	Wild waterfowl-like
A/partridge/Shantou/2617/2001	EPI_ISL_7482	Wild waterfowl-like
A/chicken/Shantou/1608/2001	EPI_ISL_7483	Wild waterfowl-like
A/chicken/Shantou/1610/2001	EPI_ISL_7484	Wild waterfowl-like
A/chicken/Shantou/1890/2001	EPI_ISL_7485	Wild waterfowl-like
A/silky_chicken/Shantou/2619/2001	EPI_ISL_7486	Wild waterfowl-like
A/chicken/Shantou/2712/2001	EPI_ISL_7487	Wild waterfowl-like
A/chicken/Shantou/3778/2001	EPI_ISL_7489	Wild waterfowl-like
A/chicken/Shantou/4208/2001	EPI_ISL_7490	Wild waterfowl-like
A/chicken/Shantou/5028/2001	EPI_ISL_7491	Wild waterfowl-like
A/chicken/Shantou/5319/2001	EPI_ISL_7492	Wild waterfowl-like
A/Quail/Nanchang/2-0460/2000	EPI_ISL_3199	Wild waterfowl-like
A/Chicken/Nanchang/4-301/2001	EPI_ISL_3197	Wild waterfowl-like
A/duck/Nanchang/4-361/2001	EPI_ISL_8922	Wild waterfowl-like
A/chicken/China/Guangxi1/2000	EPI_ISL_10168	Wild waterfowl-like
A/quail/Shantou/1318/2000	EPI_ISL_11272	Wild waterfowl-like
A/quail/Shantou/1820/2000	EPI_ISL_11273	Wild waterfowl-like
A/quail/Shantou/850/2001	EPI_ISL_11277	Wild waterfowl-like
A/quail/Shantou/1158/2001	EPI_ISL_11278	Wild waterfowl-like
A/quail/Shantou/786/2002	EPI_ISL_11296	Wild waterfowl-like
A/quail/Shantou/1038/2002	EPI_ISL_11297	Wild waterfowl-like
A/quail/Shantou/1780/2003	EPI_ISL_11306	Wild waterfowl-like
A/chicken/Shantou/212/2000	EPI_ISL_7473	Wild waterfowl-like
A/chicken/China/Guangxi14/2000	EPI_ISL_10169	Wild waterfowl-like
A/duck/Jiangsu/1/2002	EPI_ISL_67748	Wild waterfowl-like
A/egret/Hunan/1/2012	EPI_ISL_128297	Wild waterfowl-like
A/baikal_teal/Xianghai/421/2011	EPI_ISL_132324	Wild waterfowl-like
A/chicken/Shandong/LY-1/2008	EPI_ISL_134201	Wild waterfowl-like
A/wild_waterfowl/Dongting/C2032/2011	EPI_ISL_154560	Wild waterfowl-like
A/wild_waterfowl/Dongting/2123/2011	EPI_ISL_154561	Wild waterfowl-like
A/wild_waterfowl/Dongting/C2148/2011	EPI_ISL_154562	Wild waterfowl-like
A/wild_waterfowl/Dongting/C2149/2011	EPI_ISL_154563	Wild waterfowl-like
A/wild_waterfowl/Dongting/C2150/2011	EPI_ISL_154564	Wild waterfowl-like
A/wild_waterfowl/Dongting/C2203/2011	EPI_ISL_154565	Wild waterfowl-like
A/wild_waterfowl/Dongting/C3109_/2011	EPI_ISL_154566	Wild waterfowl-like
A/wild_waterfowl/Dongting/C4430/2012	EPI_ISL_154568	Wild waterfowl-like
A/wild_waterfowl/Dongting/PC2539/2012	EPI_ISL_154569	Wild waterfowl-like
A/wild_waterfowl/Dongting/PC2540/2012	EPI_ISL_154570	Wild waterfowl-like
A/wild_waterfowl/Dongting/PC2553/2012	EPI_ISL_154571	Wild waterfowl-like
A/wild_waterfowl/Dongting/PC2559/2012	EPI_ISL_154572	Wild waterfowl-like
A/wild_waterfowl/Dongting/PC2560/2012	EPI_ISL_154573	Wild waterfowl-like
A/wild_waterfowl/Dongting/PC2562/2012	EPI_ISL_154588	Wild waterfowl-like
A/wild_waterfowl/Dongting/PC2574/2012	EPI_ISL_154584	Wild waterfowl-like
A/wild_waterfowl/Dongting/C4429/2012	EPI_ISL_154567	Wild waterfowl-like
A/chicken/Fujian/FZ02/2011	EPI_ISL_188545	Wild waterfowl-like
A/pigeon/Jiangsu/F102/2013	EPI_ISL_206774	Wild waterfowl-like
A/chicken/Hainan/SIC33/2014	EPI_ISL_234466	Wild waterfowl-like
A/chicken/Wuxi/6082/2015	EPI_ISL_277064	Wild waterfowl-like
A/wild_bird/Anhui/L281/2014	EPI_ISL_397404	Wild waterfowl-like
